# Supplementary material for: Nitidane: An Irregular Prenylated Diterpene from the Cuticle of the Springtail Heteromurus nitidus
Source: J Nat Prod. 2024 Apr 26;87(5):1454–8. doi: 10.1021/acs.jnatprod.4c00258 (PMC11129290; doi:10.1021/acs.jnatprod.4c00258)
Supplement: Supplementary file 2 — np4c00258_si_002.zip [file np4c00258_si_002.zip]

Archive with 369 entries (331 files):
- Nitidane (4)/13C 2/
- Nitidane (4)/13C 2/acqu
- Nitidane (4)/13C 2/acqus
- Nitidane (4)/13C 2/adcInfo_TRX2.xml
- Nitidane (4)/13C 2/audita.txt
- Nitidane (4)/13C 2/cpdprg2
- Nitidane (4)/13C 2/fid
- Nitidane (4)/13C 2/format.temp
- Nitidane (4)/13C 2/orig
- Nitidane (4)/13C 2/pdata/
- Nitidane (4)/13C 2/pdata/1/
- Nitidane (4)/13C 2/pdata/1/auditp.txt
- Nitidane (4)/13C 2/pdata/1/intrng
- Nitidane (4)/13C 2/pdata/1/outd
- Nitidane (4)/13C 2/pdata/1/peaklist.xml
- Nitidane (4)/13C 2/pdata/1/peakrng
- Nitidane (4)/13C 2/pdata/1/proc
- Nitidane (4)/13C 2/pdata/1/procs
- Nitidane (4)/13C 2/pdata/1/title
- Nitidane (4)/13C 2/pdata/700/
- Nitidane (4)/13C 2/pdata/700/auditp.txt
- Nitidane (4)/13C 2/pdata/700/complexCurve.csv
- Nitidane (4)/13C 2/pdata/700/outd
- Nitidane (4)/13C 2/pdata/700/proc
- Nitidane (4)/13C 2/pdata/700/procs
- Nitidane (4)/13C 2/pdata/701/
- Nitidane (4)/13C 2/pdata/701/auditp.txt
- Nitidane (4)/13C 2/pdata/701/complexCurve.csv
- Nitidane (4)/13C 2/pdata/701/outd
- Nitidane (4)/13C 2/pdata/701/proc
- Nitidane (4)/13C 2/pdata/701/procs
- Nitidane (4)/13C 2/prosol_History
- Nitidane (4)/13C 2/pulseprogram
- Nitidane (4)/13C 2/pulseprogram.precomp
- Nitidane (4)/13C 2/scon2
- Nitidane (4)/13C 2/shimvalues
- Nitidane (4)/13C 2/specpar
- Nitidane (4)/13C 2/uxnmr.info
- Nitidane (4)/13C 2/uxnmr.par
- Nitidane (4)/13C 2/vtc_pid_settings
- Nitidane (4)/13C/
- Nitidane (4)/13C/acqu
- Nitidane (4)/13C/acqus
- Nitidane (4)/13C/adcInfo_TRX2.xml
- Nitidane (4)/13C/audita.txt
- Nitidane (4)/13C/cpdprg2
- Nitidane (4)/13C/fid
- Nitidane (4)/13C/format.temp
- Nitidane (4)/13C/orig
- Nitidane (4)/13C/pdata/
- Nitidane (4)/13C/pdata/1/
- Nitidane (4)/13C/pdata/1/auditp.txt
- Nitidane (4)/13C/pdata/1/intrng
- Nitidane (4)/13C/pdata/1/outd
- Nitidane (4)/13C/pdata/1/peaklist.xml
- Nitidane (4)/13C/pdata/1/peakrng
- Nitidane (4)/13C/pdata/1/proc
- Nitidane (4)/13C/pdata/1/procs
- Nitidane (4)/13C/pdata/1/title
- Nitidane (4)/13C/pdata/700/
- Nitidane (4)/13C/pdata/700/auditp.txt
- Nitidane (4)/13C/pdata/700/complexCurve.csv
- Nitidane (4)/13C/pdata/700/outd
- Nitidane (4)/13C/pdata/700/proc
- Nitidane (4)/13C/pdata/700/procs
- Nitidane (4)/13C/pdata/701/
- Nitidane (4)/13C/pdata/701/auditp.txt
- Nitidane (4)/13C/pdata/701/complexCurve.csv
- Nitidane (4)/13C/pdata/701/outd
- Nitidane (4)/13C/pdata/701/proc
- Nitidane (4)/13C/pdata/701/procs
- Nitidane (4)/13C/prosol_History
- Nitidane (4)/13C/pulseprogram
- Nitidane (4)/13C/pulseprogram.precomp
- Nitidane (4)/13C/scon2
- Nitidane (4)/13C/shimvalues
- Nitidane (4)/13C/specpar
- Nitidane (4)/13C/uxnmr.info
- Nitidane (4)/13C/uxnmr.par
- Nitidane (4)/13C/vtc_pid_settings
- Nitidane (4)/1H 2/
- Nitidane (4)/1H 2/acqu
- Nitidane (4)/1H 2/acqus
- Nitidane (4)/1H 2/adcInfo_TRX1.xml
- Nitidane (4)/1H 2/audita.txt
- Nitidane (4)/1H 2/fid
- Nitidane (4)/1H 2/format.temp
- Nitidane (4)/1H 2/orig
- Nitidane (4)/1H 2/pdata/
- Nitidane (4)/1H 2/pdata/1/
- Nitidane (4)/1H 2/pdata/1/auditp.txt
- Nitidane (4)/1H 2/pdata/1/humpcal.txt
- Nitidane (4)/1H 2/pdata/1/intrng
- Nitidane (4)/1H 2/pdata/1/outd
- Nitidane (4)/1H 2/pdata/1/peaklist.xml
- Nitidane (4)/1H 2/pdata/1/peakrng
- Nitidane (4)/1H 2/pdata/1/proc
- Nitidane (4)/1H 2/pdata/1/procs
- Nitidane (4)/1H 2/pdata/1/title
- Nitidane (4)/1H 2/pdata/700/
- Nitidane (4)/1H 2/pdata/700/auditp.txt
- Nitidane (4)/1H 2/pdata/700/complexCurve.csv
- Nitidane (4)/1H 2/pdata/700/outd
- Nitidane (4)/1H 2/pdata/700/proc
- Nitidane (4)/1H 2/pdata/700/procs
- Nitidane (4)/1H 2/pdata/991/
- Nitidane (4)/1H 2/pdata/991/ct1t2.txt
- Nitidane (4)/1H 2/pdata/991/dt1t2.txt
- Nitidane (4)/1H 2/pdata/991/outd
- Nitidane (4)/1H 2/pdata/991/proc
- Nitidane (4)/1H 2/pdata/991/procs
- Nitidane (4)/1H 2/pdata/991/pt1t2.par
- Nitidane (4)/1H 2/pdata/991/t1ascii
- Nitidane (4)/1H 2/pdata/991/t1ints.txt
- Nitidane (4)/1H 2/pdata/991/t1par
- Nitidane (4)/1H 2/pdata/991/t1peaks.txt
- Nitidane (4)/1H 2/pdata/992/
- Nitidane (4)/1H 2/pdata/992/ct1t2.txt
- Nitidane (4)/1H 2/pdata/992/dt1t2.txt
- Nitidane (4)/1H 2/pdata/992/outd
- Nitidane (4)/1H 2/pdata/992/proc
- Nitidane (4)/1H 2/pdata/992/procs
- Nitidane (4)/1H 2/pdata/992/pt1t2.par
- Nitidane (4)/1H 2/pdata/992/t1ascii
- Nitidane (4)/1H 2/pdata/992/t1ints.txt
- Nitidane (4)/1H 2/pdata/992/t1par
- Nitidane (4)/1H 2/pdata/992/t1peaks.txt
- Nitidane (4)/1H 2/prosol_History
- Nitidane (4)/1H 2/pulseprogram
- Nitidane (4)/1H 2/pulseprogram.precomp
- Nitidane (4)/1H 2/scon2
- Nitidane (4)/1H 2/shimvalues
- Nitidane (4)/1H 2/specpar
- Nitidane (4)/1H 2/uxnmr.info
- Nitidane (4)/1H 2/uxnmr.par
- Nitidane (4)/1H 2/vtc_pid_settings
- Nitidane (4)/1H 3/
- Nitidane (4)/1H 3/acqu
- Nitidane (4)/1H 3/acqus
- Nitidane (4)/1H 3/adcInfo_TRX1.xml
- Nitidane (4)/1H 3/audita.txt
- Nitidane (4)/1H 3/fid
- Nitidane (4)/1H 3/format.temp
- Nitidane (4)/1H 3/orig
- Nitidane (4)/1H 3/pdata/
- Nitidane (4)/1H 3/pdata/1/
- Nitidane (4)/1H 3/pdata/1/auditp.txt
- Nitidane (4)/1H 3/pdata/1/intrng
- Nitidane (4)/1H 3/pdata/1/outd
- Nitidane (4)/1H 3/pdata/1/peaklist.xml
- Nitidane (4)/1H 3/pdata/1/peakrng
- Nitidane (4)/1H 3/pdata/1/proc
- Nitidane (4)/1H 3/pdata/1/procs
- Nitidane (4)/1H 3/pdata/1/title
- Nitidane (4)/1H 3/pdata/700/
- Nitidane (4)/1H 3/pdata/700/auditp.txt
- Nitidane (4)/1H 3/pdata/700/complexCurve.csv
- Nitidane (4)/1H 3/pdata/700/outd
- Nitidane (4)/1H 3/pdata/700/proc
- Nitidane (4)/1H 3/pdata/700/procs
- Nitidane (4)/1H 3/prosol_History
- Nitidane (4)/1H 3/pulseprogram
- Nitidane (4)/1H 3/pulseprogram.precomp
- Nitidane (4)/1H 3/scon2
- Nitidane (4)/1H 3/shimvalues
- Nitidane (4)/1H 3/specpar
- Nitidane (4)/1H 3/uxnmr.info
- Nitidane (4)/1H 3/uxnmr.par
- Nitidane (4)/1H 3/vtc_pid_settings
- Nitidane (4)/1H/
- Nitidane (4)/1H/acqu
- Nitidane (4)/1H/acqus
- Nitidane (4)/1H/adcInfo_TRX1.xml
- Nitidane (4)/1H/audita.txt
- Nitidane (4)/1H/fid
- Nitidane (4)/1H/format.temp
- Nitidane (4)/1H/orig
- Nitidane (4)/1H/pdata/
- Nitidane (4)/1H/pdata/1/
- Nitidane (4)/1H/pdata/1/auditp.txt
- Nitidane (4)/1H/pdata/1/integrals.txt
- Nitidane (4)/1H/pdata/1/intrng
- Nitidane (4)/1H/pdata/1/outd
- Nitidane (4)/1H/pdata/1/peaklist.xml
- Nitidane (4)/1H/pdata/1/peakrng
- Nitidane (4)/1H/pdata/1/proc
- Nitidane (4)/1H/pdata/1/procs
- Nitidane (4)/1H/pdata/1/title
- Nitidane (4)/1H/pdata/700/
- Nitidane (4)/1H/pdata/700/auditp.txt
- Nitidane (4)/1H/pdata/700/complexCurve.csv
- Nitidane (4)/1H/pdata/700/outd
- Nitidane (4)/1H/pdata/700/proc
- Nitidane (4)/1H/pdata/700/procs
- Nitidane (4)/1H/prosol_History
- Nitidane (4)/1H/pulseprogram
- Nitidane (4)/1H/pulseprogram.precomp
- Nitidane (4)/1H/scon2
- Nitidane (4)/1H/shimvalues
- Nitidane (4)/1H/specpar
- Nitidane (4)/1H/topshimreport
- Nitidane (4)/1H/uxnmr.info
- Nitidane (4)/1H/uxnmr.par
- Nitidane (4)/1H/vtc_pid_settings
- Nitidane (4)/COSY/
- Nitidane (4)/COSY/acqu
- Nitidane (4)/COSY/acqu2
- Nitidane (4)/COSY/acqu2s
- Nitidane (4)/COSY/acqus
- Nitidane (4)/COSY/adcInfo_TRX1.xml
- Nitidane (4)/COSY/audita.txt
- Nitidane (4)/COSY/EA
- Nitidane (4)/COSY/format.temp
- Nitidane (4)/COSY/gpnam1
- Nitidane (4)/COSY/orig
- Nitidane (4)/COSY/pdata/
- Nitidane (4)/COSY/pdata/1/
- Nitidane (4)/COSY/pdata/1/auditp.txt
- Nitidane (4)/COSY/pdata/1/clevels
- Nitidane (4)/COSY/pdata/1/curdat2
- Nitidane (4)/COSY/pdata/1/outd
- Nitidane (4)/COSY/pdata/1/proc
- Nitidane (4)/COSY/pdata/1/proc2
- Nitidane (4)/COSY/pdata/1/proc2s
- Nitidane (4)/COSY/pdata/1/procs
- Nitidane (4)/COSY/pdata/1/title
- Nitidane (4)/COSY/pdata/2/
- Nitidane (4)/COSY/pdata/2/auditp.txt
- Nitidane (4)/COSY/pdata/2/clevels
- Nitidane (4)/COSY/pdata/2/curdat2
- Nitidane (4)/COSY/pdata/2/outd
- Nitidane (4)/COSY/pdata/2/proc
- Nitidane (4)/COSY/pdata/2/proc2
- Nitidane (4)/COSY/pdata/2/proc2s
- Nitidane (4)/COSY/pdata/2/procs
- Nitidane (4)/COSY/pdata/2/title
- Nitidane (4)/COSY/prosol_History
- Nitidane (4)/COSY/pulseprogram
- Nitidane (4)/COSY/pulseprogram.precomp
- Nitidane (4)/COSY/scon2
- Nitidane (4)/COSY/ser
- Nitidane (4)/COSY/shimvalues
- Nitidane (4)/COSY/specpar
- Nitidane (4)/COSY/uxnmr.info
- Nitidane (4)/COSY/uxnmr.par
- Nitidane (4)/COSY/vtc_pid_settings
- Nitidane (4)/HMBC/
- Nitidane (4)/HMBC/acqu
- Nitidane (4)/HMBC/acqu2
- Nitidane (4)/HMBC/acqu2s
- Nitidane (4)/HMBC/acqus
- Nitidane (4)/HMBC/adcInfo_TRX1.xml
- Nitidane (4)/HMBC/audita.txt
- Nitidane (4)/HMBC/EA
- Nitidane (4)/HMBC/format.temp
- Nitidane (4)/HMBC/gpnam1
- Nitidane (4)/HMBC/gpnam3
- Nitidane (4)/HMBC/gpnam4
- Nitidane (4)/HMBC/gpnam5
- Nitidane (4)/HMBC/gpnam6
- Nitidane (4)/HMBC/orig
- Nitidane (4)/HMBC/pdata/
- Nitidane (4)/HMBC/pdata/1/
- Nitidane (4)/HMBC/pdata/1/assocs
- Nitidane (4)/HMBC/pdata/1/auditp.txt
- Nitidane (4)/HMBC/pdata/1/clevels
- Nitidane (4)/HMBC/pdata/1/curdat2
- Nitidane (4)/HMBC/pdata/1/outd
- Nitidane (4)/HMBC/pdata/1/proc
- Nitidane (4)/HMBC/pdata/1/proc2
- Nitidane (4)/HMBC/pdata/1/proc2s
- Nitidane (4)/HMBC/pdata/1/procs
- Nitidane (4)/HMBC/pdata/1/title
- Nitidane (4)/HMBC/prosol_History
- Nitidane (4)/HMBC/pulseprogram
- Nitidane (4)/HMBC/pulseprogram.precomp
- Nitidane (4)/HMBC/scon2
- Nitidane (4)/HMBC/ser
- Nitidane (4)/HMBC/shimvalues
- Nitidane (4)/HMBC/specpar
- Nitidane (4)/HMBC/spnam7
- Nitidane (4)/HMBC/uxnmr.info
- Nitidane (4)/HMBC/uxnmr.par
- Nitidane (4)/HMBC/vtc_pid_settings
- Nitidane (4)/HSQC/
- Nitidane (4)/HSQC/acqu
- Nitidane (4)/HSQC/acqu2
- Nitidane (4)/HSQC/acqu2s
- Nitidane (4)/HSQC/acqus
- Nitidane (4)/HSQC/adcInfo_TRX1.xml
- Nitidane (4)/HSQC/audita.txt
- Nitidane (4)/HSQC/cpdprg2
- Nitidane (4)/HSQC/EA
- Nitidane (4)/HSQC/format.temp
- Nitidane (4)/HSQC/gpnam1
- Nitidane (4)/HSQC/gpnam2
- Nitidane (4)/HSQC/gpnam3
- Nitidane (4)/HSQC/gpnam4
- Nitidane (4)/HSQC/orig
- Nitidane (4)/HSQC/pdata/
[truncated: 69 more entries]
