# Supplementary material for: Nitidane: An Irregular Prenylated Diterpene from the Cuticle of the Springtail Heteromurus nitidus
Source: J Nat Prod. 2024 Apr 26;87(5):1454–8. doi: 10.1021/acs.jnatprod.4c00258 (PMC11129290; doi:10.1021/acs.jnatprod.4c00258)
Supplement: Supplementary file 2 — np4c00258_si_002.zip [file np4c00258_si_002.zip › Nitidane (4)/13C 2/audita.txt]

##TITLE= Audit trail, TopSpin 4.1.3
##JCAMPDX= 5.01
##ORIGIN= Bruker BioSpin GmbH
##OWNER= root
$$ /root/.topspin-BladeEpu/local_acqu/mon149184_oz/10/audita.txt
##AUDIT TRAIL=  $$ (NUMBER, WHEN, WHO, WHERE, PROCESS, VERSION, WHAT)
(   1,<2023-06-11 22:24:00.103 +0000>,<NMR20\nmrsu>,<NMR20>,<go4>,<TopSpin 4.1.3>,
      <acquisition in progress>)
$$ d:/u/data/nmr/nmr/mon149184_oz/10/audita.txt
(   2,<2023-06-12 06:23:14.414 +0000>,<NMR20\nmrsu>,<NMR20>,<go4>,<TopSpin 4.1.3>,
      <created by zg on 'Avance' (NMR20) by user 'NMR20\nmrsu'
       on data set with UUID 'a9bdc7f0-08a6-11ee-921e-0030d627526e'
       started at 2023-06-11 22:24:00.114 +0000, POWCHK enabled, PULCHK disabled,
       terminated by command 'halt' at 2023-06-12 06:23:14.412 +0000
       configuration hash MD5:
       60 46 3A D9 FC 40 AD 33 25 33 D8 CB BB 13 6A F0
       double data hash MD5: 128K
       70 A5 04 3B 80 04 64 8C 08 F6 57 E9 07 16 70 BF>)
(   3,<2023-06-12 08:23:09.284 +0200>,<nmrsu>,<nmr20>,<xwish3>,<TopSpin 4.1.3>,
      <ICON-NMR User ID: nmr
       double data hash MD5: 128K
       70 A5 04 3B 80 04 64 8C 08 F6 57 E9 07 16 70 BF>)
##END=

$$ hash MD5
$$ 51 7A A7 A4 DE 4F 20 42 28 70 4F D4 9F FA 3D 1B
