# Supplementary material for: Nitidane: An Irregular Prenylated Diterpene from the Cuticle of the Springtail Heteromurus nitidus
Source: J Nat Prod. 2024 Apr 26;87(5):1454–8. doi: 10.1021/acs.jnatprod.4c00258 (PMC11129290; doi:10.1021/acs.jnatprod.4c00258)
Supplement: Supplementary file 2 — np4c00258_si_002.zip [file np4c00258_si_002.zip › Nitidane (4)/13C 2/pdata/1/auditp.txt]

##TITLE= Audit trail, TopSpin 4.1.3
##JCAMPDX= 5.01
##ORIGIN= Bruker BioSpin GmbH
##OWNER= nmrsu
$$ d:/u/data/nmr/nmr/mon149184_oz/10/pdata/1/auditp.txt
##AUDIT TRAIL=  $$ (NUMBER, WHEN, WHO, WHERE, PROCESS, VERSION, WHAT)
(   1,<2023-06-11 22:24:00.103 +0000>,<NMR20\nmrsu>,<NMR20>,<go4>,<TopSpin 4.1.3>,
      <acquisition in progress>)
(   2,<2023-06-12 08:21:21.122 +0200>,<nmrsu>,<nmr20>,<proc1d>,<TopSpin 4.1.3>,
      <Start of raw data processing
       efp LB = 1 FT_mod = 6 PKNL = 1 PHC0 = 5.709473 PHC1 = -233.4942 SI = 64K 
       data hash MD5: 64K
       15 02 B4 FC 8B 62 06 E3 20 3C 75 90 E8 C0 06 08>)
(   3,<2023-06-12 08:21:36.612 +0200>,<nmrsu>,<nmr20>,<proc1d>,<TopSpin 4.1.3>,
      <pk fgphup PHC0 = 1.528125 PHC1 = 0 
       data hash MD5: 64K
       FC 89 C8 5F EF 4E 53 9B 4A 48 40 A6 2A F3 E1 1A>)
(   4,<2023-06-12 08:21:38.547 +0200>,<nmrsu>,<nmr20>,<proc1d>,<TopSpin 4.1.3>,
      <abs ABSG = 5 
       data hash MD5: 64K
       79 E0 85 89 90 6D 02 58 72 0B 2B BC 79 C7 01 EE>)
(   5,<2023-06-12 08:21:44.670 +0200>,<nmrsu>,<nmr20>,<proc1d>,<TopSpin 4.1.3>,
      <absf ABSG = 5 ABSF2 = 200 ABSF1 = 250 
       data hash MD5: 64K
       16 A4 AD 10 8D FB BF B3 91 57 B7 36 94 71 58 43>)
(   6,<2023-06-12 08:21:44.798 +0200>,<nmrsu>,<nmr20>,<proc1d>,<TopSpin 4.1.3>,
      <absf ABSG = 5 ABSF2 = 150 ABSF1 = 200 
       data hash MD5: 64K
       F8 90 75 53 7B 20 39 67 F0 FF 3A 63 30 33 6C E7>)
(   7,<2023-06-12 08:21:44.918 +0200>,<nmrsu>,<nmr20>,<proc1d>,<TopSpin 4.1.3>,
      <absf ABSG = 5 ABSF2 = 100 ABSF1 = 150 
       data hash MD5: 64K
       2B 33 6C 2E 39 A9 89 F8 E0 77 4F 00 FA 37 A1 87>)
(   8,<2023-06-12 08:21:45.027 +0200>,<nmrsu>,<nmr20>,<proc1d>,<TopSpin 4.1.3>,
      <absf ABSG = 5 ABSF2 = 50 ABSF1 = 100 
       data hash MD5: 64K
       20 BA 85 AD 9B 5D 11 E8 C0 A1 37 63 B0 1E 42 97>)
(   9,<2023-06-12 08:21:45.164 +0200>,<nmrsu>,<nmr20>,<proc1d>,<TopSpin 4.1.3>,
      <absf ABSG = 5 ABSF2 = 0 ABSF1 = 50 
       data hash MD5: 64K
       AC 70 63 67 DC 58 3B E2 79 14 91 FD D1 67 3A 50>)
(  10,<2023-06-12 08:21:52.597 +0200>,<nmrsu>,<nmr20>,<proc1d>,<TopSpin 4.1.3>,
      <Start of raw data processing
       efp LB = 3 FT_mod = 6 PKNL = 1 PHC0 = 7.237598 PHC1 = -233.4942 SI = 64K 
       data hash MD5: 64K
       42 4C 82 12 A5 80 E7 E5 BF 67 AC 9D 6F 58 A9 27>)
(  11,<2023-06-12 08:22:02.263 +0200>,<nmrsu>,<nmr20>,<proc1d>,<TopSpin 4.1.3>,
      <abs ABSG = 5 
       data hash MD5: 64K
       3C 99 F9 AB 87 A5 D3 6C FC 1A BF 2D D3 AF CB 13>)
(  12,<2023-06-12 08:22:05.046 +0200>,<nmrsu>,<nmr20>,<proc1d>,<TopSpin 4.1.3>,
      <absf ABSG = 5 ABSF2 = 200 ABSF1 = 250 
       data hash MD5: 64K
       B1 69 6C 3E 45 F2 E0 41 A0 5F 65 8B 18 B5 A3 1F>)
(  13,<2023-06-12 08:22:05.176 +0200>,<nmrsu>,<nmr20>,<proc1d>,<TopSpin 4.1.3>,
      <absf ABSG = 5 ABSF2 = 150 ABSF1 = 200 
       data hash MD5: 64K
       53 02 44 5B 56 62 51 D9 01 30 70 62 36 45 64 F2>)
(  14,<2023-06-12 08:22:05.286 +0200>,<nmrsu>,<nmr20>,<proc1d>,<TopSpin 4.1.3>,
      <absf ABSG = 5 ABSF2 = 100 ABSF1 = 150 
       data hash MD5: 64K
       E6 AF A6 67 7A CC E7 F9 45 E0 AF AB A1 D2 65 AE>)
(  15,<2023-06-12 08:22:05.412 +0200>,<nmrsu>,<nmr20>,<proc1d>,<TopSpin 4.1.3>,
      <absf ABSG = 5 ABSF2 = 50 ABSF1 = 100 
       data hash MD5: 64K
       EE 23 E0 72 7A 10 6A 3E EA 21 11 7F B6 5B 89 DE>)
(  16,<2023-06-12 08:22:05.547 +0200>,<nmrsu>,<nmr20>,<proc1d>,<TopSpin 4.1.3>,
      <absf ABSG = 5 ABSF2 = 0 ABSF1 = 50 
       data hash MD5: 64K
       85 FA 0C B3 89 B7 2C BB 81 C8 B1 0F 3A 6B E4 83>)
(  17,<2023-06-12 08:22:23.209 +0200>,<nmrsu>,<nmr20>,<proc1d>,<TopSpin 4.1.3>,
      <absf ABSG = 5 ABSF2 = 200 ABSF1 = 250 
       data hash MD5: 64K
       80 0B 09 C4 CC 65 46 E4 C6 C4 CB 60 B5 9B 1A 32>)
(  18,<2023-06-12 08:22:23.334 +0200>,<nmrsu>,<nmr20>,<proc1d>,<TopSpin 4.1.3>,
      <absf ABSG = 5 ABSF2 = 150 ABSF1 = 200 
       data hash MD5: 64K
       66 B7 B1 8C 10 31 97 F7 3F 60 37 66 FE 9E 49 90>)
(  19,<2023-06-12 08:22:23.459 +0200>,<nmrsu>,<nmr20>,<proc1d>,<TopSpin 4.1.3>,
      <absf ABSG = 5 ABSF2 = 100 ABSF1 = 150 
       data hash MD5: 64K
       D6 2E 1B 37 DF 40 51 85 2A FE 47 52 E3 3D A6 12>)
(  20,<2023-06-12 08:22:23.584 +0200>,<nmrsu>,<nmr20>,<proc1d>,<TopSpin 4.1.3>,
      <absf ABSG = 5 ABSF2 = 50 ABSF1 = 100 
       data hash MD5: 64K
       2A 41 50 01 EE 24 96 55 16 1C D7 A0 AA 96 26 36>)
(  21,<2023-06-12 08:22:23.709 +0200>,<nmrsu>,<nmr20>,<proc1d>,<TopSpin 4.1.3>,
      <absf ABSG = 5 ABSF2 = 0 ABSF1 = 50 
       data hash MD5: 64K
       F2 86 36 96 4E 34 6A 5B 8C C7 29 1C 6D 32 DF 66>)
(  22,<2023-06-12 08:22:23.834 +0200>,<nmrsu>,<nmr20>,<proc1d>,<TopSpin 4.1.3>,
      <absf ABSG = 5 ABSF2 = -30 ABSF1 = 0 
       data hash MD5: 64K
       77 77 92 5C FF 79 9C 2A C3 07 E2 4E 74 54 27 DE>)
(  23,<2023-06-12 08:23:12.798 +0200>,<nmrsu/nmr>,<nmr20>,<proc1d>,<TopSpin 4.1.3>,
      <Start of raw data processing
       ef LB = 3 FT_mod = 6 PKNL = 1 SI = 64K 
       data hash MD5: 64K
       90 AF 5B 08 83 EE 2E BC A9 2A 82 3C 52 B5 AF 14>)
(  24,<2023-06-12 08:23:13.115 +0200>,<nmrsu/nmr>,<nmr20>,<proc1d>,<TopSpin 4.1.3>,
      <apk 
       data hash MD5: 64K
       E7 99 65 28 73 E1 33 C8 F7 89 FF 6F 6D AB 13 14>)
(  25,<2023-06-12 08:23:13.209 +0200>,<nmrsu/nmr>,<nmr20>,<proc1d>,<TopSpin 4.1.3>,
      <abs ABSG = 5 
       data hash MD5: 64K
       4C 93 2B 47 E9 B2 35 B8 46 5B 38 47 EB F2 01 5B>)
(  26,<2023-06-12 08:23:13.641 +0200>,<nmrsu/nmr>,<nmr20>,<peak>,<TopSpin 4.1.3>,
      <1D Peak picking
       data hash MD5: 64K
       4C 93 2B 47 E9 B2 35 B8 46 5B 38 47 EB F2 01 5B>)
(  27,<2023-06-12 08:23:52.915 +0200>,<nmrsu/nmr>,<nmr20>,<xwish3>,<TopSpin 4.1.3>,
      <ICON-NMR User ID: nmr
       data hash MD5: 64K
       4C 93 2B 47 E9 B2 35 B8 46 5B 38 47 EB F2 01 5B>)
(  28,<2023-06-12 08:37:24.432 +0200>,<nmrsu>,<nmr20>,<proc1d>,<TopSpin 4.1.3>,
      <pk fgphup PHC0 = 131.8951 PHC1 = -206.3687 
       data hash MD5: 64K
       87 1A D4 25 49 C7 FF 98 2B AC F1 03 CC 56 20 2F>)
(  29,<2023-06-12 08:37:26.728 +0200>,<nmrsu>,<nmr20>,<proc1d>,<TopSpin 4.1.3>,
      <abs ABSG = 5 
       data hash MD5: 64K
       26 56 F7 F2 F4 8E 3B E6 AD 9F B8 79 59 2B 8C 0E>)
(  30,<2023-06-12 08:37:29.509 +0200>,<nmrsu>,<nmr20>,<proc1d>,<TopSpin 4.1.3>,
      <absf ABSG = 5 ABSF2 = 200 ABSF1 = 250 
       data hash MD5: 64K
       3F 39 27 3F 5B 0A 09 77 BC 10 E7 A5 85 F2 99 21>)
(  31,<2023-06-12 08:37:29.634 +0200>,<nmrsu>,<nmr20>,<proc1d>,<TopSpin 4.1.3>,
      <absf ABSG = 5 ABSF2 = 150 ABSF1 = 200 
       data hash MD5: 64K
       D8 52 2A 46 37 35 34 20 EA 8E E3 C4 A3 11 2F 47>)
(  32,<2023-06-12 08:37:29.758 +0200>,<nmrsu>,<nmr20>,<proc1d>,<TopSpin 4.1.3>,
      <absf ABSG = 5 ABSF2 = 100 ABSF1 = 150 
       data hash MD5: 64K
       48 2D B2 B8 BB C2 51 3B C1 05 33 7F 47 B7 A7 BC>)
(  33,<2023-06-12 08:37:29.901 +0200>,<nmrsu>,<nmr20>,<proc1d>,<TopSpin 4.1.3>,
      <absf ABSG = 5 ABSF2 = 50 ABSF1 = 100 
       data hash MD5: 64K
       63 F1 8A DB E6 8B 0B 42 29 2E EC C7 47 C6 81 63>)
(  34,<2023-06-12 08:37:30.026 +0200>,<nmrsu>,<nmr20>,<proc1d>,<TopSpin 4.1.3>,
      <absf ABSG = 5 ABSF2 = 0 ABSF1 = 50 
       data hash MD5: 64K
       56 0D F1 26 C8 7C EC 46 7B F3 35 BA 2F 6C 98 37>)
(  35,<2023-06-12 08:37:30.152 +0200>,<nmrsu>,<nmr20>,<proc1d>,<TopSpin 4.1.3>,
      <absf ABSG = 5 ABSF2 = -30 ABSF1 = 0 
       data hash MD5: 64K
       62 5A D8 13 60 1D E3 15 A3 D9 99 EB 88 13 06 9B>)
(  36,<2023-06-12 08:43:32.214 +0200>,<nmrsu>,<nmr20>,<audit>,<TopSpin 4.1.3>,
      <user comment:
       TITLE=TU Braunschweig NMR-Labor d. Chem. Institute
       Kunde M�llerke
       Substanz-Code HEN-M476
       Exp. 13C, CPD
       c13cpd.ibk_41 CDCl3 {D:\u} nmr 1
       Messzeit: 8h!TITLE_END
       data hash MD5: 64K
       62 5A D8 13 60 1D E3 15 A3 D9 99 EB 88 13 06 9B>)
$$ C:/Users/Anton/Nextcloud/Doktorarbeit/Manuscripte/HEN M476/Nitidane NMR raw data/10/pdata/1/auditp.txt
(  37,<2024-04-19T11:16:36.379+0200>,<Anton>,<AK-Schulz-Anton>,<disknew>,<TopSpin 4.3.0>,
      <processed data deleted by delp>)
##END=

$$ hash MD5
$$ 56 27 70 FC BA CB E2 3E EC E2 0B F9 CC 7E 63 78
