# Supplementary material for: Nitidane: An Irregular Prenylated Diterpene from the Cuticle of the Springtail Heteromurus nitidus
Source: J Nat Prod. 2024 Apr 26;87(5):1454–8. doi: 10.1021/acs.jnatprod.4c00258 (PMC11129290; doi:10.1021/acs.jnatprod.4c00258)
Supplement: Supplementary file 2 — np4c00258_si_002.zip [file np4c00258_si_002.zip › Nitidane (4)/13C 2/pdata/1/peaklist.xml]

<?xml version="1.0" encoding="UTF-8"?>
<PeakList>
  <PeakList1D>
    <PeakList1DHeader creator="nmrsu" date="2023-06-12T08:23:13.656+02:00" expNo="10" name="mon149184_oz" owner="" procNo="1" source="d:/u/data/nmr/nmr">
      <PeakPickDetails>F1=234.677505ppm, F2=-10.758856ppm, MI=0.00cm, MAXI=10000.00cm, PC=1.400
      </PeakPickDetails>
    </PeakList1DHeader>
    <Peak1D F1="77.219727" intensity="1.149765e+03" type="0"/>
    <Peak1D F1="77.008171" intensity="1.162282e+03" type="0"/>
    <Peak1D F1="76.796455" intensity="1.154447e+03" type="0"/>
    <Peak1D F1="29.495846" intensity="1.692421e+00" type="0"/>
    <Peak1D F1="27.936321" intensity="1.478603e+00" type="0"/>
    <Peak1D F1="25.689211" intensity="2.244921e+00" type="0"/>
    <Peak1D F1="21.324516" intensity="2.114490e+00" type="0"/>
    <Peak1D F1="20.183575" intensity="2.264117e+00" type="0"/>
    <Peak1D F1="18.245710" intensity="2.717461e+00" type="0"/>
    <Peak1D F1="17.563099" intensity="2.918554e+00" type="0"/>
    <Peak1D F1="16.418720" intensity="2.806206e+00" type="0"/>
    <Peak1D F1="14.297377" intensity="2.955443e+00" type="0"/>
    <Peak1D F1="13.848013" intensity="3.097636e+00" type="0"/>
    <Peak1D F1="12.816058" intensity="3.164122e+00" type="0"/>
    <Peak1D F1="11.423949" intensity="3.124408e+00" type="0"/>
    <Peak1D F1="7.815362" intensity="3.583713e+00" type="0"/>
    <Peak1D F1="6.801885" intensity="3.647597e+00" type="0"/>
    <Peak1D F1="4.875284" intensity="3.530911e+00" type="0"/>
    <Peak1D F1="1.903944" intensity="3.288445e+00" type="0"/>
    <Peak1D F1="1.023327" intensity="1.500000e+01" type="0"/>
    <Peak1D F1="-0.007589" intensity="9.266612e+00" type="0"/>
    <Peak1D F1="-2.043030" intensity="3.926625e+00" type="0"/>
    <Peak1D F1="-4.791437" intensity="3.865735e+00" type="0"/>
    <Peak1D F1="-7.896459" intensity="3.632937e+00" type="0"/>
  </PeakList1D>
</PeakList>
