# Supplementary material for: Nitidane: An Irregular Prenylated Diterpene from the Cuticle of the Springtail Heteromurus nitidus
Source: J Nat Prod. 2024 Apr 26;87(5):1454–8. doi: 10.1021/acs.jnatprod.4c00258 (PMC11129290; doi:10.1021/acs.jnatprod.4c00258)
Supplement: Supplementary file 2 — np4c00258_si_002.zip [file np4c00258_si_002.zip › Nitidane (4)/13C 2/pdata/1/proc]

##TITLE= Parameter file, TopSpin 4.1.3
##JCAMPDX= 5.0
##DATATYPE= Parameter Values
##NPOINTS= 67	$$ modification sequence number
##ORIGIN= Bruker BioSpin GmbH
##OWNER= nmrsu
$$ 2023-06-12 08:37:36.068 +0200  nmrsu@nmr20
$$ d:/u/data/nmr/nmr/mon149184_oz/10/pdata/1/proc
$$ process C:\Bruker\TopSpin4.1.3\prog\mod\dataserver.exe
##$ABSF1= 0
##$ABSF2= -30
##$ABSG= 5
##$ABSL= 3
##$ALPHA= 0
##$AQORDER= 0
##$ASSFAC= 0
##$ASSFACI= 0
##$ASSFACX= 0
##$ASSWID= 0
##$AUNMP= <proc_1d_pp.i>
##$AXLEFT= 0
##$AXNAME= <>
##$AXNUC= <off>
##$AXRIGHT= 0
##$AXTYPE= 0
##$AXUNIT= <>
##$AZFE= 0.1
##$AZFW= 0.5
##$BCFW= 1
##$BC_mod= 2
##$BYTORDP= 0
##$COROFFS= 0
##$CY= 15
##$DATMOD= 1
##$DC= 1
##$DFILT= <>
##$DTYPP= 0
##$ERETIC= no
##$F1P= 240
##$F2P= -10
##$FCOR= 0.5
##$FTSIZE= 0
##$FT_mod= 6
##$GAMMA= 1
##$GB= 0
##$INTBC= 1
##$INTSCL= 1
##$ISEN= 30
##$LB= 3
##$LEV0= 0
##$LPBIN= 0
##$MAXI= 10000
##$MC2= 0
##$MEAN= 0
##$ME_mod= 0
##$MI= 0
##$MddCEXP= no
##$MddCT_SP= no
##$MddF180= no
##$MddLAMBDA= 0
##$MddMEMORY= 0
##$MddMERGE= 0
##$MddNCOMP= 0
##$MddNITER= 0
##$MddNOISE= 0
##$MddPHASE= 0
##$MddSEED= 0
##$MddSRSIZE= 0
##$Mdd_CsALG= 0
##$Mdd_CsLAMBDA= 1
##$Mdd_CsNITER= 0
##$Mdd_CsNORM= 0
##$Mdd_CsVE= yes
##$Mdd_CsZF= 0
##$Mdd_LrLAMBDA= 0
##$Mdd_LrNITER= 0
##$Mdd_LrRANK= 0
##$Mdd_LrZF= 0
##$Mdd_mod= 0
##$NCOEF= 0
##$NC_proc= 0
##$NLEV= 6
##$NOISF1= 0
##$NOISF2= 0
##$NSP= 1
##$NTH_PI= 0
##$NZP= 1
##$OFFSET= 234.6773
##$PC= 1.4
##$PHC0= 366.493
##$PHC1= -232.6071
##$PH_mod= 0
##$PKNL= yes
##$PPARMOD= 0
##$PPDIAG= 0
##$PPIPTYP= 0
##$PPMPNUM= 2147483647
##$PPRESOL= 1
##$PSCAL= 4
##$PSIGN= 0
##$PYNMP= <proc.py>
##$RDF1= 0
##$RDF2= 0
##$RDFWHM= 0
##$RDINT= 0
##$RDPOS= 0
##$REVERSE= no
##$SF= 150.902811676
##$SI= 65536
##$SIGF1= 0
##$SIGF2= 0
##$SINO= 0
##$SIOLD= 65536
##$SPECTYP= <>
##$SREF_mod= 1
##$SREGLST= <13C.CDCl3>
##$SSB= 0
##$STSI= 0
##$STSR= 0
##$SW_p= 35714.2857142857
##$SYMM= 0
##$S_DEV= 0
##$TDeff= 0
##$TDoff= 0
##$TI= <TU Braunschweig NMR-Labor d. Chem. Institute
Kunde M�llerke
Substanz-Co>
##$TILT= no
##$TM1= 0
##$TM2= 0
##$TOPLEV= 0
##$USERP1= <>
##$USERP2= <>
##$USERP3= <>
##$USERP4= <>
##$USERP5= <>
##$WDW= 1
##$XDIM= 0
##$YMAX_p= 0
##$YMIN_p= 0
##END=
