# Supplementary material for: Nitidane: An Irregular Prenylated Diterpene from the Cuticle of the Springtail Heteromurus nitidus
Source: J Nat Prod. 2024 Apr 26;87(5):1454–8. doi: 10.1021/acs.jnatprod.4c00258 (PMC11129290; doi:10.1021/acs.jnatprod.4c00258)
Supplement: Supplementary file 2 — np4c00258_si_002.zip [file np4c00258_si_002.zip › Nitidane (4)/13C 2/pdata/700/complexCurve.csv]

77.5987	-6.60194
77.5657	-6.85754
77.5358	-7.12649
77.5152	-7.36618
77.4591	-7.62507
77.4276	-7.881
77.4066	-8.12216
77.3665	-8.40133
77.3338	-8.63197
77.3015	-8.88078
77.2736	-9.1411
77.224	-9.4046
77.1916	-9.66291
77.1353	-9.90125
77.1045	-10.1606
77.0453	-10.4098
77.0246	-10.6689
76.9926	-10.911
76.9213	-11.1637
76.8779	-11.4197
76.8447	-11.6747
76.803	-11.9152
76.7554	-12.2016
76.7196	-12.437
76.6567	-12.6845
76.6165	-12.9506
76.5538	-13.209
76.5141	-13.4571
76.4636	-13.7049
76.4071	-13.9502
76.344	-14.2084
76.2902	-14.4556
76.2368	-14.724
76.1909	-14.9677
76.1293	-15.2185
76.0556	-15.4674
76.0115	-15.7379
75.9522	-15.9889
75.8899	-16.2369
75.8106	-16.4799
75.7684	-16.7492
75.6798	-17.0169
75.6363	-17.2488
75.5405	-17.5077
75.4986	-17.7631
75.4162	-18.0185
75.3397	-18.2803
75.3002	-18.5231
75.1986	-18.786
75.1438	-19.0279
75.078	-19.289
74.9701	-19.5445
74.9025	-19.7997
74.8404	-20.0367
74.7509	-20.3049
74.6744	-20.5643
74.5966	-20.8302
74.5298	-21.0649
74.4621	-21.3243
74.366	-21.578
74.2899	-21.8206
74.1877	-22.1014
74.1141	-22.3368
74.0251	-22.6048
73.9504	-22.8534
73.8406	-23.0871
73.754	-23.3678
73.6637	-23.6047
73.578	-23.8676
73.4753	-24.12
73.4054	-24.3752
73.3001	-24.6472
73.1972	-24.8999
73.0927	-25.1589
72.9938	-25.4142
72.8979	-25.6615
72.8077	-25.9222
72.7021	-26.188
72.5864	-26.4366
72.5036	-26.6824
72.383	-26.9523
72.2821	-27.2011
72.1691	-27.4629
72.0588	-27.7077
71.9508	-27.9754
71.8479	-28.2385
71.7356	-28.4705
71.6027	-28.7218
71.5068	-29.0013
71.3779	-29.2303
71.2793	-29.5194
71.1572	-29.7632
71.0315	-30.0225
70.9281	-30.2723
70.7931	-30.5371
70.6529	-30.801
70.5056	-31.0744
70.4077	-31.3092
70.278	-31.5904
70.1569	-31.8348
70.0441	-32.0852
69.8957	-32.3465
69.7615	-32.5982
69.6444	-32.8475
69.4834	-33.1224
69.3495	-33.3883
69.2073	-33.6364
69.0733	-33.8795
68.9033	-34.1444
68.8006	-34.3967
68.6184	-34.6667
68.4952	-34.9312
68.3315	-35.1931
68.1927	-35.4536
68.0523	-35.6932
67.8828	-35.961
67.7533	-36.2343
67.5769	-36.4763
67.4177	-36.7394
67.2473	-37.016
67.0862	-37.2547
66.9411	-37.533
66.7624	-37.8037
66.5976	-38.0516
66.4358	-38.3236
66.2603	-38.6072
66.1234	-38.879
65.9242	-39.1318
65.7239	-39.4116
65.5415	-39.6507
65.3962	-39.9182
65.2034	-40.1916
65.0084	-40.4591
64.8078	-40.7124
64.5991	-40.9713
64.4104	-41.2295
64.2115	-41.509
64.0106	-41.7732
63.8386	-42.0583
63.6316	-42.3034
63.4285	-42.5939
63.1816	-42.8697
62.9722	-43.1205
62.7789	-43.3929
62.5345	-43.6487
62.3451	-43.9267
62.112	-44.186
61.8766	-44.46
61.67	-44.7304
61.4375	-45.0193
61.2088	-45.2779
60.9593	-45.5775
60.7301	-45.7958
60.5095	-46.1048
60.2409	-46.3771
59.9813	-46.6413
59.717	-46.9246
59.4697	-47.1989
59.1957	-47.429
58.9536	-47.7323
58.6731	-47.9917
58.3873	-48.2695
58.1045	-48.5498
57.8211	-48.834
57.5531	-49.1156
57.2693	-49.3826
56.9682	-49.6746
56.6441	-49.9652
56.3744	-50.2564
56.0318	-50.5079
55.7273	-50.7854
55.3829	-51.0633
55.0648	-51.3358
54.7331	-51.6118
54.3865	-51.9199
54.0359	-52.1867
53.709	-52.4579
53.3208	-52.749
53.0036	-53.116
52.5909	-53.3248
52.1993	-53.5917
51.8249	-53.8736
51.4321	-54.1565
51.0326	-54.4332
50.6109	-54.713
50.1816	-54.9851
49.765	-55.2501
49.3121	-55.5656
48.8361	-55.8227
48.376	-56.1028
47.9195	-56.3573
47.4361	-56.6146
46.9268	-56.8987
46.42	-57.175
45.9111	-57.451
45.366	-57.7011
44.8057	-57.9873
44.2724	-58.243
43.696	-58.5041
43.0997	-58.7406
42.4946	-59.0029
41.8947	-59.2067
41.2414	-59.4768
40.599	-59.7109
39.9333	-59.92
39.2259	-60.1699
38.4919	-60.4031
37.7658	-60.5969
36.9907	-60.7824
36.2281	-61.0079
35.4312	-61.1314
34.5928	-61.325
33.7592	-61.4871
32.8515	-61.6192
31.9317	-61.7434
30.9908	-61.8343
30.0375	-61.9425
29.052	-61.9959
27.9877	-62.0256
26.912	-62.0446
25.8202	-62.0193
24.6654	-61.9569
23.4824	-61.832
22.2895	-61.7027
21.0214	-61.5096
19.731	-61.2891
18.3841	-61.0011
17.0359	-60.6528
15.6006	-60.2173
14.1479	-59.7243
12.6562	-59.1361
11.1467	-58.4988
9.62854	-57.7087
8.03177	-56.8526
6.41168	-55.863
4.85701	-54.7255
3.23644	-53.5196
1.62674	-52.0961
0.0488346	-50.5396
-1.52688	-48.8429
-2.97783	-46.9953
-4.42393	-44.9415
-5.74314	-42.6759
-6.97253	-40.1942
-8.06333	-37.5673
-8.96781	-34.8093
-9.6503	-31.8321
-10.1008	-28.7092
-10.2765	-25.51
-10.2025	-22.1617
-9.73732	-18.7897
-8.99672	-15.3201
-7.93309	-11.9251
-6.52465	-8.63298
-4.68456	-5.42269
-2.54584	-2.36611
-0.12016	0.404677
2.5141	2.88638
5.37613	5.20331
8.46615	7.1666
11.7138	8.7926
15.035	10.051
18.4045	10.99
21.7696	11.6127
25.0346	11.8792
28.2405	11.8572
31.3375	11.589
34.2981	11.0685
37.0794	10.374
39.7327	9.48172
42.2121	8.42839
44.4593	7.25269
46.6013	5.98931
48.5641	4.63813
50.3441	3.20285
51.9752	1.75993
53.438	0.289774
54.7673	-1.2148
55.9667	-2.70197
57.0711	-4.21279
58.027	-5.68959
58.889	-7.14118
59.652	-8.58227
60.3296	-10.0013
60.9063	-11.3991
61.4538	-12.7299
61.9029	-14.063
62.279	-15.3563
62.6071	-16.6017
62.8903	-17.8234
63.1338	-19.0197
63.3053	-20.1795
63.4514	-21.2935
63.5633	-22.3731
63.6442	-23.4296
63.6856	-24.4597
63.7066	-25.4188
63.7187	-26.4049
63.6897	-27.36
63.6609	-28.2474
63.5825	-29.1364
63.5192	-29.9736
63.4006	-30.8419
63.3081	-31.6412
63.1739	-32.4012
63.0516	-33.2111
62.8865	-33.9455
62.7684	-34.6587
62.5784	-35.3804
62.4252	-36.0361
62.2274	-36.7424
62.0502	-37.4051
61.8537	-38.0189
61.6671	-38.6486
61.4767	-39.2583
61.2527	-39.8611
61.0287	-40.437
60.8183	-40.9863
60.5975	-41.5191
60.3782	-42.0703
60.1583	-42.6018
59.9322	-43.1241
59.6732	-43.6246
59.4704	-44.1324
59.2075	-44.5831
59.0124	-45.0927
58.7447	-45.5334
58.5027	-46.0007
58.2511	-46.4412
58.0216	-46.8459
57.763	-47.2961
57.5217	-47.688
57.284	-48.1435
57.0372	-48.512
56.7732	-48.9153
56.5202	-49.3171
56.2647	-49.6977
56.0632	-50.0545
55.8192	-50.4423
55.5521	-50.8088
55.3007	-51.1811
55.0716	-51.5243
54.8268	-51.8581
54.5592	-52.194
54.3395	-52.5538
54.0953	-52.878
53.8074	-53.2191
53.5737	-53.5083
53.3213	-53.8288
53.0831	-54.1564
52.8173	-54.4804
52.5341	-54.7532
52.2905	-55.0547
52.0547	-55.3402
51.8066	-55.6407
51.5525	-55.9272
51.288	-56.1957
51.0447	-56.4849
50.8146	-56.761
50.5553	-57.0367
50.3309	-57.2952
50.0791	-57.5691
49.8386	-57.8058
49.5912	-58.0744
49.3402	-58.3365
49.0914	-58.5485
48.8527	-58.7943
48.5783	-59.0794
48.364	-59.3136
48.0939	-59.5588
47.8683	-59.8294
47.5977	-60.0162
47.3611	-60.254
47.0989	-60.5129
46.8438	-60.713
46.6285	-60.9565
46.3617	-61.21
46.1032	-61.4156
45.8428	-61.6446
45.6005	-61.8193
45.3381	-62.0324
45.1034	-62.2728
44.8458	-62.4903
44.6125	-62.6908
44.3528	-62.8838
44.109	-63.0595
43.8567	-63.2824
43.6168	-63.5003
43.3453	-63.6878
43.0927	-63.8659
42.8703	-64.0502
42.6281	-64.2714
42.3846	-64.4044
42.1372	-64.6285
41.8633	-64.8166
41.5995	-64.979
41.3593	-65.1613
41.1395	-65.3572
40.8828	-65.5407
40.6377	-65.7194
40.3646	-65.8932
40.1475	-66.0894
39.9085	-66.2389
39.6779	-66.4066
39.3861	-66.5967
39.1826	-66.7437
38.911	-66.9119
38.6888	-67.1241
38.4164	-67.2754
38.1551	-67.4251
37.9249	-67.5794
37.6872	-67.7286
37.4049	-67.8804
37.1958	-68.0617
36.9335	-68.2181
36.6805	-68.3894
36.4256	-68.5182
36.1691	-68.6901
35.9517	-68.829
35.6685	-68.9964
35.4176	-69.1412
35.1896	-69.2801
34.8992	-69.4537
34.6876	-69.5626
34.4356	-69.7114
34.2073	-69.8442
33.9341	-70.0032
33.6678	-70.1365
33.4421	-70.2853
33.2078	-70.4104
32.925	-70.5773
32.6624	-70.6776
32.4213	-70.8482
32.1699	-70.9694
31.9245	-71.0909
31.654	-71.2364
31.3938	-71.3497
31.1662	-71.5004
30.8709	-71.5942
30.642	-71.7288
30.3897	-71.8632
30.1348	-71.9754
29.8784	-72.1171
29.6079	-72.2252
29.3293	-72.3567
29.0978	-72.4443
28.839	-72.586
28.6092	-72.6697
28.3491	-72.8219
28.0718	-72.9213
27.7917	-73.076
27.5492	-73.1531
27.2887	-73.2376
27.0381	-73.3752
26.7579	-73.4877
26.4894	-73.5831
26.2397	-73.6779
26.0005	-73.7747
25.7503	-73.8951
25.4471	-73.9674
25.2	-74.1086
24.9785	-74.1606
24.7044	-74.2873
24.4317	-74.3864
24.1862	-74.4614
23.881	-74.5264
23.6441	-74.6511
23.4149	-74.7416
23.1104	-74.7913
22.8518	-74.8889
22.6374	-74.9945
22.3338	-75.0912
22.0696	-75.1663
21.835	-75.2732
21.5499	-75.3272
21.2749	-75.3925
21.0483	-75.4823
20.746	-75.5415
20.5167	-75.5893
20.2358	-75.6829
19.9961	-75.7443
19.7521	-75.817
19.4713	-75.9041
19.1921	-75.9765
18.9688	-76.0277
18.7063	-76.0768
18.4176	-76.1581
18.194	-76.2215
17.9027	-76.2783
17.6713	-76.3696
17.4107	-76.4055
17.1588	-76.4289
16.899	-76.5235
16.6366	-76.547
16.3618	-76.6091
16.1329	-76.6663
15.9099	-76.7064
15.625	-76.7896
15.3827	-76.8383
15.1475	-76.8953
14.8854	-76.9068
14.5985	-76.984
14.3766	-77.0336
14.1028	-77.131
13.859	-77.1031
13.6185	-77.1392
13.3438	-77.2191
13.1468	-77.2488
12.8597	-77.2978
12.569	-77.3367
12.3654	-77.402
12.1181	-77.4322
