# Supplementary material for: Nitidane: An Irregular Prenylated Diterpene from the Cuticle of the Springtail Heteromurus nitidus
Source: J Nat Prod. 2024 Apr 26;87(5):1454–8. doi: 10.1021/acs.jnatprod.4c00258 (PMC11129290; doi:10.1021/acs.jnatprod.4c00258)
Supplement: Supplementary file 2 — np4c00258_si_002.zip [file np4c00258_si_002.zip › Nitidane (4)/13C 2/pdata/701/complexCurve.csv]

-79.0544	20.2226
-79.0102	20.3625
-78.9351	20.6382
-78.7634	20.7301
-78.732	20.8301
-78.6377	21.0958
-78.6073	21.1701
-78.4662	21.4033
-78.5531	21.5542
-78.3318	21.7442
-78.2503	22.2162
-78.3183	22.2145
-78.1759	22.5083
-78.238	22.6305
-77.9525	22.7304
-77.9847	23.055
-77.9489	23.1801
-77.861	23.2211
-77.7611	23.4852
-77.6783	23.6801
-77.5513	23.8812
-77.5919	23.9375
-77.4167	24.3311
-77.4316	24.4315
-77.2821	24.4725
-77.211	24.8416
-77.1034	24.8612
-77.1568	25.2383
-77.0951	25.4405
-76.9395	25.53
-76.8723	25.763
-76.8549	25.7989
-76.5808	26.1956
-76.6036	26.4012
-76.5714	26.4631
-76.403	26.6817
-76.335	26.9541
-76.2592	27.0981
-76.1416	27.2356
-76.0583	27.4313
-75.9776	27.7429
-75.8785	27.8746
-75.752	28.0503
-75.6867	28.2437
-75.655	28.4295
-75.6141	28.6363
-75.423	28.862
-75.3475	29.0654
-75.2023	29.1675
-75.1329	29.383
-75.0839	29.6341
-75.0724	29.7667
-74.8417	29.994
-74.7891	30.2001
-74.5479	30.3492
-74.4519	30.6345
-74.4795	30.7855
-74.2749	30.9553
-74.2335	31.0691
-74.0348	31.3467
-74.0398	31.4917
-73.9039	31.6394
-73.7464	31.8318
-73.6001	32.102
-73.4845	32.2686
-73.4127	32.574
-73.2246	32.7135
-73.1321	32.9715
-73.0645	32.9972
-72.9123	33.2316
-72.7921	33.4006
-72.7094	33.6723
-72.6531	33.8153
-72.5452	34.0794
-72.4055	34.2467
-72.248	34.462
-72.0849	34.6518
-72.0386	34.7405
-71.8938	35.0423
-71.7525	35.2155
-71.6909	35.4646
-71.5435	35.6679
-71.4818	35.8636
-71.2949	36.1389
-71.114	36.1988
-71.002	36.477
-70.8578	36.7299
-70.7613	36.8569
-70.659	37.0207
-70.421	37.2971
-70.3953	37.3943
-70.0748	37.6899
-69.9864	37.8946
-69.7997	38.1508
-69.7301	38.3381
-69.6087	38.5395
-69.4079	38.8488
-69.245	39.0804
-69.1046	39.2252
-68.8915	39.4651
-68.8395	39.6033
-68.6035	39.8118
-68.3371	40.1475
-68.2434	40.3966
-68.1591	40.5826
-67.8069	40.7424
-67.7607	40.9795
-67.5066	41.1875
-67.4261	41.3987
-67.2379	41.5641
-66.9874	41.8405
-66.7987	42.0394
-66.5481	42.2871
-66.422	42.5475
-66.2418	42.6999
-66.0714	42.8589
-65.8736	43.1134
-65.6128	43.3635
-65.4602	43.5577
-65.2444	43.7944
-64.954	43.9157
-64.7303	44.1739
-64.5375	44.4515
-64.3398	44.567
-64.0831	44.8666
-63.8928	45.015
-63.6168	45.3062
-63.3037	45.456
-63.1794	45.7227
-63.0076	45.9271
-62.6901	46.2146
-62.4275	46.3742
-62.1448	46.5554
-61.9792	46.8115
-61.636	46.9935
-61.317	47.1615
-61.1644	47.4021
-60.8993	47.629
-60.5691	47.8187
-60.2767	48.0371
-59.9519	48.2453
-59.793	48.4726
-59.4905	48.6893
-59.1297	48.9316
-58.8194	49.1531
-58.5508	49.2697
-58.2263	49.5109
-57.9131	49.783
-57.6168	49.8802
-57.2791	50.2018
-56.9878	50.4173
-56.6014	50.5719
-56.2477	50.8148
-55.8803	50.9748
-55.5577	51.1596
-55.18	51.3788
-54.7979	51.4826
-54.4412	51.7717
-54.073	51.9491
-53.6679	52.0346
-53.2853	52.3521
-52.9542	52.5971
-52.5324	52.7573
-52.1789	53.0445
-51.8088	53.0749
-51.3563	53.36
-50.8893	53.5732
-50.5065	53.6992
-49.9812	53.9175
-49.6271	54.0931
-49.189	54.2553
-48.7483	54.4854
-48.2907	54.6666
-47.8365	54.829
-47.297	54.9566
-46.7805	55.1532
-46.2694	55.2777
-45.8144	55.4823
-45.2573	55.5592
-44.6542	55.7819
-44.1521	55.8881
-43.6483	55.9828
-43.0215	56.1027
-42.4165	56.2372
-41.8872	56.3564
-41.2902	56.4861
-40.6354	56.5956
-40.0723	56.6714
-39.4093	56.7587
-38.7221	56.8224
-38.0051	56.8908
-37.3782	56.9472
-36.7321	56.9793
-35.9641	57.0625
-35.2287	57.0135
-34.5656	57.0376
-33.8021	57.0292
-32.9403	57.04
-32.2108	56.942
-31.4634	56.9804
-30.636	56.8182
-29.823	56.7779
-28.9605	56.6361
-28.1635	56.5374
-27.3397	56.2981
-26.4935	56.2121
-25.6338	56.0517
-24.7279	55.8452
-23.8997	55.6522
-22.9971	55.4298
-22.0701	55.1377
-21.1941	54.8603
-20.2645	54.4942
-19.3449	54.1175
-18.2783	53.7032
-17.3781	53.3408
-16.4072	52.8324
-15.4558	52.3697
-14.5207	51.8709
-13.4896	51.2598
-12.5421	50.5717
-11.4457	49.9592
-10.5225	49.2761
-9.66952	48.4678
-8.60208	47.7321
-7.66612	46.7406
-6.76873	45.9284
-5.83314	44.9097
-4.81049	43.9337
-3.92306	42.9204
-2.90452	41.7434
-2.11981	40.5917
-1.34441	39.3042
-0.49329	38.0016
0.246992	36.7984
1.08323	35.3021
1.66836	33.788
2.34537	32.3759
2.85713	30.7566
3.33941	29.1905
3.86606	27.3882
4.28998	25.7454
4.6547	24.012
4.87178	22.3126
4.99639	20.4452
5.0575	18.6232
5.11269	16.7574
4.89844	14.7496
4.71406	12.9429
4.43135	11.1203
4.10901	9.20857
3.51821	7.42967
3.02837	5.5781
2.18214	3.74649
1.44599	1.97977
0.527383	0.157046
-0.464068	-1.49729
-1.50973	-3.11878
-2.54	-4.8111
-3.80212	-6.24657
-4.97353	-7.81412
-6.52398	-9.16843
-7.73689	-10.4114
-9.22122	-11.7073
-10.8487	-12.7889
-12.3767	-14.0348
-14.154	-15.0469
-15.7168	-15.868
-17.2849	-16.8203
-18.9078	-17.4345
-20.6675	-18.018
-22.4283	-18.6382
-24.0633	-19.0251
-25.808	-19.4159
-27.4736	-19.6167
-28.9459	-20.0641
-30.6052	-20.1346
-32.4038	-20.1684
-33.9858	-20.1526
-35.5063	-20.1866
-37.0626	-20.1521
-38.5236	-19.9099
-40.0198	-19.6715
-41.4606	-19.4692
-42.8327	-19.1317
-44.1993	-18.6722
-45.6812	-18.5528
-46.7492	-18.0131
-47.9858	-17.5224
-49.2257	-17.2201
-50.2854	-16.4981
-51.4768	-15.9291
-52.5275	-15.3957
-53.5698	-14.7733
-54.5444	-14.2023
-55.4663	-13.5333
-56.4211	-13.0397
-57.3099	-12.2541
-58.0844	-11.6779
-58.8217	-11.036
-59.6281	-10.3423
-60.4288	-9.62492
-61.3033	-8.94305
-61.7895	-8.24176
-62.667	-7.51318
-63.0469	-6.88538
-63.6385	-6.05253
-64.1989	-5.40169
-64.7766	-4.72844
-65.2431	-4.06575
-65.7745	-3.42207
-66.1685	-2.71449
-66.6498	-1.96934
-67.083	-1.3368
-67.3904	-0.578844
-67.8086	0.118787
-68.1887	0.624336
-68.4554	1.3763
-68.8621	2.00115
-69.0633	2.50592
-69.4343	3.35578
-69.6889	3.88252
-70.0013	4.48077
-70.1565	5.06226
-70.4592	5.68031
-70.6672	6.30154
-70.8369	6.97518
-71.0871	7.5206
-71.264	8.13478
-71.495	8.79136
-71.5243	9.31637
-71.6439	9.68232
-71.8389	10.3987
-72.0523	10.926
-72.0975	11.3819
-72.1633	12.0736
-72.3535	12.5225
-72.4117	13.1794
-72.4429	13.5667
-72.5533	14.1524
-72.561	14.5493
-72.7365	15.218
-72.7302	15.6679
-72.8221	16.1454
-72.8356	16.5703
-72.8143	17.0685
-72.8609	17.4585
-72.9346	17.9956
-72.8591	18.4415
-72.9121	18.8601
-72.8862	19.3493
-72.9354	19.8042
-72.9091	20.1996
-72.9235	20.6977
-72.9474	21.1049
-72.8968	21.5312
-72.875	21.9589
-72.8366	22.3003
-72.8498	22.8062
-72.7364	23.1678
-72.6808	23.555
-72.6942	23.9487
-72.6089	24.2886
-72.5929	24.7081
-72.5263	25.1144
-72.4551	25.521
-72.4212	25.9025
-72.4563	26.2729
-72.3797	26.6062
-72.311	26.9511
-72.2466	27.327
-72.2332	27.683
-72.1517	27.9308
-72.127	28.2533
-71.9899	28.6722
-71.9504	29.0086
-71.9391	29.3218
-71.7549	29.6253
-71.7399	29.9509
-71.6778	30.2465
-71.6043	30.5494
-71.509	30.8476
-71.3958	31.1936
-71.3309	31.5109
-71.311	31.7797
-71.1857	32.1129
-71.061	32.3606
-70.9778	32.6431
-70.931	32.9868
-70.8423	33.2927
-70.7622	33.6089
-70.6525	33.817
-70.5558	34.1216
-70.4939	34.4013
-70.3626	34.7328
-70.2908	34.9751
-70.2533	35.2786
-70.1179	35.5757
-70.0333	35.7902
-69.9446	36.1264
-69.8277	36.3694
-69.8104	36.6538
-69.672	36.9399
-69.5317	37.1342
-69.4701	37.4128
-69.3803	37.6359
-69.2379	37.9358
-69.0896	38.1846
-69.0922	38.4114
-68.9687	38.6541
-68.8797	38.9369
-68.7247	39.1869
-68.5984	39.3788
-68.5772	39.6586
-68.3888	39.8955
-68.3606	40.1065
-68.2324	40.3457
-68.1208	40.5485
-68.0146	40.7878
-67.9673	41.0443
-67.78	41.3036
-67.6589	41.5329
-67.5206	41.7184
-67.4381	41.9823
-67.3481	42.1869
-67.2875	42.3908
-67.105	42.5661
-66.9541	42.7909
-66.8216	43.0283
-66.7088	43.2287
-66.6728	43.4065
-66.4688	43.7036
-66.3879	43.7937
-66.24	44.0388
-66.137	44.2183
-65.9819	44.425
-65.8463	44.6551
-65.7595	44.839
-65.7105	45.1041
-65.5707	45.2517
-65.5698	45.5654
-65.3465	45.6422
-65.2091	45.7929
-65.1309	46.0572
-65.0379	46.2605
-64.8382	46.4341
-64.7566	46.6487
-64.6892	46.8634
-64.5496	47.0785
-64.3825	47.2521
-64.2617	47.3835
-64.1877	47.6097
-64.0024	47.7237
-63.8333	47.9512
-63.7675	48.1735
-63.6466	48.3028
-63.505	48.3961
-63.4724	48.6566
-63.3134	48.8183
-63.1644	48.9121
-63.0749	49.111
-62.8759	49.3296
-62.7389	49.464
-62.7204	49.6107
-62.579	49.7114
-62.471	49.9627
-62.3095	50.1563
-62.2083	50.2632
-62.088	50.4068
-61.9673	50.572
-61.8798	50.7505
-61.6867	50.8869
-61.5794	50.9771
-61.4355	51.112
-61.2571	51.3099
-61.139	51.4105
-61.0585	51.5952
-60.8797	51.7975
-60.7755	51.9376
-60.6834	51.969
-60.4799	52.1996
-60.3885	52.3097
-60.312	52.4897
-60.2164	52.6817
-60.108	52.8445
-59.9657	52.9954
-59.795	53.1397
-59.7776	53.2686
-59.5989	53.4501
-59.4941	53.6024
-59.3926	53.8329
-59.1974	53.9179
-59.0838	54.1379
-59.0187	54.2228
-58.8824	54.3554
-58.7484	54.4802
-58.6866	54.6546
-58.6278	54.909
-58.424	54.979
-58.3413	55.1422
-58.1645	55.3545
-58.0915	55.4587
-57.9353	55.5808
-57.8254	55.7197
-57.6669	55.8675
-57.5664	56.0108
-57.4547	56.145
-57.3987	56.3157
-57.2006	56.3925
-57.1773	56.6306
-57.0167	56.7518
-56.9486	56.906
