# Supplementary material for: Nitidane: An Irregular Prenylated Diterpene from the Cuticle of the Springtail Heteromurus nitidus
Source: J Nat Prod. 2024 Apr 26;87(5):1454–8. doi: 10.1021/acs.jnatprod.4c00258 (PMC11129290; doi:10.1021/acs.jnatprod.4c00258)
Supplement: Supplementary file 2 — np4c00258_si_002.zip [file np4c00258_si_002.zip › Nitidane (4)/13C 2/uxnmr.info]

CONFIGURATION INFORMATION
=========================

Path         : /opt/topspin/conf/instr/spect/uxnmr.info
Date         : Wed Feb 22 11:46:11 2023
Release      : TopSpin 4.1.3
Installed in : /opt/topspin
Host         : BladeEpu
OS           : CentOS Linux release 7.2.1511 (Core) 
SPECTR-OS    : Version 4.1.156.20210628
CPU          : Intel(R) Core(TM) i5-8400H CPU @ 2.50GHz (8 cores at 1200 MHz with Hyperthreading)
User         : root (root)
System       : Avance Neo 600 NMR spectrometer
1H-frequency : 600.13 MHz
Description  : Avance
Bruker Order : 425575
Configured in: BladeEpu:/opt/topspin/conf/instr/spect

AQ-Rack:
- SCU: AV4I SCU SYSTEM CONTROL UNIT Z162978/00535 ECL 02.00
- {EPU}: AV4I SCU SYSTEM CONTROL UNIT Z162978/00535 ECL 02.00
- {GTU}: AV4I SCU SYSTEM CONTROL UNIT Z162978/00535 ECL 02.00
  Location: slot 7 in rack 1
  Connection: at IP 192.168.180.18 via PCIe #4
  Firmware Version: 20210312125813
  - Gradient resolution: 1.0 us
  Devices: MTD at /dev/mtd2, RTD at /dev/bbu/rtd4.4, GPROC at /dev/bbu/gproc4.7
  Sequencer: GCube, TCube
  - GCube1
  - TCube1
- TRX 1200: AV4 TRANSCEIVER 1200 Z148391/06432 ECL 02.05
  Location: slot 3 in rack 1
  Connection: at IP 192.168.180.38 via PCIe #9
  Firmware Version: 20210312121750
  Devices: MTD at /dev/mtd11, DRX at /dev/bbu/drx9.5, RTD at /dev/bbu/rtd9.4
  Sequencer: FCube
  - FCube1
- TRX 1200: AV4 TRANSCEIVER 1200 Z148391/06431 ECL 02.05
  Location: slot 4 in rack 1
  Connection: at IP 192.168.180.46 via PCIe #11
  Firmware Version: 20210312121750
  Devices: MTD at /dev/mtd20, DRX at /dev/bbu/drx11.5, RTD at /dev/bbu/rtd11.4
  Sequencer: FCube
  - FCube2
- TRX 1200: AV4 TRANSCEIVER 1200 Z148391/06433 ECL 02.05
  Location: slot 5 in rack 1
  Connection: at IP 192.168.180.54 via PCIe #13
  Firmware Version: 20210312121750
  Devices: MTD at /dev/mtd29, DRX at /dev/bbu/drx13.5, RTD at /dev/bbu/rtd13.4
  Sequencer: FCube
  - FCube3
- PSM-A: AV4 PSM-A Z149510/02611 ECL 03.01
- HPPR/2 COVER2: HPPR/2 Cover2N Z178831/00131 ECL 00.00
  HPPR2: - HPPR/2 preamplifier connected via AqRack
      Type      : HPPR/2
      Controller: Cover/2
                  no LED display for tuning and matching
      Module  1 : HPLNA 1H19F (reflection meter with CRP-Bias capability)
                  PN=Z103205, SN=01424 from 20210412
      Module  2 : 2H
                  PN=Z003473, SN=02056 from 20210326
      Module  3 : XBB19F 2HP
                  PN=Z105186, SN=00598 from 20210407
      Module  4 : 13C/79Br
                  PN=Z003524, SN=01396 from 20201119
      Module  5 : 15N
                  PN=Z003530, SN=01262 from 20210126
  
- HPLNA 1H19F: HPLNA 1H MODULE 600 Z103205/01424 ECL 06.05
- 2H: HPPR/2 2H MODULE 600 Z003473/02056 ECL 07.00
- XBB19F 2HP: HPPR/2 XBB19F 2HP MODULE 600 Z105186/00598 ECL 07.01
- 13C/79Br: HPPR/2 13C MODULE 600 Z003524/01396 ECL 08.00
- 15N: HPPR/2 15N MODULE 600 Z003530/01262 ECL 07.01
- RACK: AV4I AQS CHASSIS Z175600/00321 ECL 00.00
- PSM-48V: AV4 PSM-48V Z149850/04324 ECL 01.02
- PSM-D: AV4 PSM-D Z149520/02453 ECL 01.01
- FANTRAY: AV4I AQS FAN TRAY Z175900/00274 ECL 00.00
- REF 1200: AV4 REFERENCE 1200 Z148270/02266 ECL 02.02


Transmitters at the spectrometer subnet:
----------------------------------------
BLA-W144059-000542 W144059/000542 ECL 11:
- TCP/IP address = 192.168.99.12
- Firmware VS    = 20201119
- Amplifier      = AV4 BLABB500 15-600: W144059/000542 ECL 11
- Controller     = BLA CONTROL BOARD 7: W133936/023609 ECL 40
BLA-W144061-001044 W144061/001044 ECL 23:
- TCP/IP address = 192.168.99.11
- Firmware VS    = 20201119
- Amplifier      = AV4 BLABBH500/100 200-600: W144061/001044 ECL 23
- Controller     = BLA CONTROL BOARD 7: W133936/023710 ECL 40
LTRX Z109890/01493 ECL 03.02:
- TCP/IP address = 192.168.99.10
- Amplifier      = BSMS/2 LOCK TRANSCEIVER 600: Z109890/01493 ECL 03.02

BSMS: BSMS/2 connected to ethernet
- TCP/IP address = 192.168.99.10
- ELCB firmware version = 20210212
- ELCB = BSMS/2 ELCB: Z100818/09104 ECL 07.03
- GAB current limits = 0.0/X, 0.0/Y, 10.0/Z (in A)
- Shim System = BOSS3-SB
- SCB channels = 40
- Shim matrix file: 292722ca.dat
- Active shims: Z Z2 Z3 Z4 Z5 X XZ XZ2 (X2-Y2) XY Y YZ YZ2 (X2-Y2)Z2 XZ4 XZ3 Z6 (X2-Y2)Z YZ4 YZ3 XYZ2 XYZ X3Z X3 Y3Z Y3 Z7 Z8 XZ5 YZ5 (X2-Y2)Z3 (X2-Y2)Z4 (X2-Y2)Z5 XYZ3 XYZ4 XYZ5
- Magnet polarity: SN (Bruker), uses standard H0 polarity
- L-TRX = BSMS/2 LOCK TRANSCEIVER 600: Z109890/01493 ECL 03.02
- Lock: on L-TRX board, supports 2H
- VTU_SPB = BSMS/2 SPB SENSOR & PNEUMATIC BD: Z115191/06207 ECL 05.05
- VTU_VPSB1 = AV4 VARIABLE POWER SUPPLY BD DC: Z139305/02001 ECL 01.02

VTU: in BSMS/2 connected to ethernet
- TCP/IP address = 192.168.99.10

SampleCase: in BSMS/2 connected to ethernet
- TCP/IP address = 192.168.99.10

Cryo Cooling Control Unit: CU5 - COOLING UNIT/5 Z159072/288
- TCP/IP address   = 192.168.98.10

Line Distribution Units at the spectrometer subnet:
-------------------------------------------------
Line Distribution Unit 1: PDU1
- TCP/IP address   = 192.168.99.99


RF cable connections (detected)
--------------------------------------------------------------------
TRX1 NORM output -> input 2 of transmitter 2 (AV4 BLABBH500/100 200-600 W144061/001044 at TCP/IP 192.168.99.11)
TRX1 AUX  output -> input 1 of transmitter 3 (BSMS/2 LOCK TRANSCEIVER 600 Z109890/01493 at TCP/IP 192.168.99.10)
TRX2 NORM output -> input 1 of transmitter 2 (AV4 BLABBH500/100 200-600 W144061/001044 at TCP/IP 192.168.99.11)
TRX2 AUX  output -> open
TRX3 NORM output -> input 1 of transmitter 1 (AV4 BLABB500 15-600 W144059/000542 at TCP/IP 192.168.99.12)
TRX3 AUX  output -> open

Blanking cable connections (detected)
--------------------------------------------------------------------
transmitter 1 = AV4 BLABB500 15-600 W144059/000542 at TCP/IP 192.168.99.12:
- amplifier B-500W uses blanking 3

transmitter 2 = AV4 BLABBH500/100 200-600 W144061/001044 at TCP/IP 192.168.99.11:
- amplifier B-500W uses blanking 2
- amplifier 1H-100W uses blanking 1

transmitter 3 = BSMS/2 LOCK TRANSCEIVER 600 Z109890/01493 at TCP/IP 192.168.99.10:
- amplifier 2H-5W uses blanking 9


Preamplifier connections (detected)
--------------------------------------------------------------------
Tune-TRX1 -> HPLNA 1H19F -> REC1
Tune-TRX1 -> 2H          -> REC1
Tune-TRX2 -> XBB19F 2HP  -> REC2
Tune-TRX2 -> 13C/79Br    -> REC2
Tune-TRX3 -> 15N         -> REC3
