# Supplementary material for: Nitidane: An Irregular Prenylated Diterpene from the Cuticle of the Springtail Heteromurus nitidus
Source: J Nat Prod. 2024 Apr 26;87(5):1454–8. doi: 10.1021/acs.jnatprod.4c00258 (PMC11129290; doi:10.1021/acs.jnatprod.4c00258)
Supplement: Supplementary file 2 — np4c00258_si_002.zip [file np4c00258_si_002.zip › Nitidane (4)/13C 2/vtc_pid_settings]

VTC_REG_PID_SET_CH1=\
<pid_settings type="probehead">
   <standard_pid proportional="1.751" integral="47.122" differential="7.854" />
   <temperature selftune="300.781" min="250.781" max="350.781" />
   <vta type="4" sensor="1" connected_sensors="1" />
   <gasflow selftune="600.000" min="540.000" max="660.000" />
   <bcu_chiller type="1" selftune="2" min="0" max="1000" />
   <pics checksum="" name="CP2.1 TCI 600S3 H&amp;F/C/N-D-05 Z XT" />
   <checksum value=" 6E0814E" />
</pid_settings>
