# Supplementary material for: Nitidane: An Irregular Prenylated Diterpene from the Cuticle of the Springtail Heteromurus nitidus
Source: J Nat Prod. 2024 Apr 26;87(5):1454–8. doi: 10.1021/acs.jnatprod.4c00258 (PMC11129290; doi:10.1021/acs.jnatprod.4c00258)
Supplement: Supplementary file 2 — np4c00258_si_002.zip [file np4c00258_si_002.zip › Nitidane (4)/13C/pdata/1/auditp.txt]

##TITLE= Audit trail, TopSpin 4.1.3
##JCAMPDX= 5.01
##ORIGIN= Bruker BioSpin GmbH
##OWNER= nmrsu
$$ d:/u/data/nmr/nmr/mon149184_oz/2/pdata/1/auditp.txt
##AUDIT TRAIL=  $$ (NUMBER, WHEN, WHO, WHERE, PROCESS, VERSION, WHAT)
(   1,<2023-06-09 07:24:27.702 +0000>,<NMR20\nmrsu>,<NMR20>,<go4>,<TopSpin 4.1.3>,
      <acquisition in progress>)
(   2,<2023-06-09 09:30:29.940 +0200>,<nmrsu>,<nmr20>,<proc1d>,<TopSpin 4.1.3>,
      <Start of raw data processing
       efp LB = 1 FT_mod = 6 PKNL = 1 PHC0 = 5.709473 PHC1 = -233.4942 SI = 64K 
       data hash MD5: 64K
       2A 73 DF 39 73 39 B4 A0 A5 44 5C A1 46 34 37 4C>)
(   3,<2023-06-09 09:30:50.672 +0200>,<nmrsu>,<nmr20>,<proc1d>,<TopSpin 4.1.3>,
      <pk fgphup PHC0 = 1.779688 PHC1 = 0 
       data hash MD5: 64K
       5C 17 13 AD E1 96 FE 2A 7B BB 0A 97 C4 28 80 42>)
(   4,<2023-06-09 09:30:56.056 +0200>,<nmrsu>,<nmr20>,<proc1d>,<TopSpin 4.1.3>,
      <abs ABSG = 5 
       data hash MD5: 64K
       44 06 EB FF E9 83 4F 73 D8 80 EF A9 5C B3 A2 28>)
(   5,<2023-06-09 09:30:59.139 +0200>,<nmrsu>,<nmr20>,<proc1d>,<TopSpin 4.1.3>,
      <absf ABSG = 5 ABSF2 = 200 ABSF1 = 250 
       data hash MD5: 64K
       A0 68 75 9B 06 7E CE 2A C4 A9 31 02 AD 58 E9 B2>)
(   6,<2023-06-09 09:30:59.298 +0200>,<nmrsu>,<nmr20>,<proc1d>,<TopSpin 4.1.3>,
      <absf ABSG = 5 ABSF2 = 150 ABSF1 = 200 
       data hash MD5: 64K
       3E A8 63 5D B8 60 88 CF F4 37 2C 98 FF 58 24 6A>)
(   7,<2023-06-09 09:30:59.456 +0200>,<nmrsu>,<nmr20>,<proc1d>,<TopSpin 4.1.3>,
      <absf ABSG = 5 ABSF2 = 100 ABSF1 = 150 
       data hash MD5: 64K
       AD 5D 15 C3 BD 60 D4 C7 43 D6 21 E9 09 77 F9 D4>)
(   8,<2023-06-09 09:30:59.617 +0200>,<nmrsu>,<nmr20>,<proc1d>,<TopSpin 4.1.3>,
      <absf ABSG = 5 ABSF2 = 50 ABSF1 = 100 
       data hash MD5: 64K
       30 75 48 4C 5C 2C 36 B7 E5 9E 86 94 07 56 CE 30>)
(   9,<2023-06-09 09:30:59.772 +0200>,<nmrsu>,<nmr20>,<proc1d>,<TopSpin 4.1.3>,
      <absf ABSG = 5 ABSF2 = 0 ABSF1 = 50 
       data hash MD5: 64K
       8C E5 22 42 7D 44 8A 47 4C 81 AA 51 6B C4 E1 50>)
(  10,<2023-06-09 09:32:27.686 +0200>,<nmrsu>,<nmr20>,<proc1d>,<TopSpin 4.1.3>,
      <pk fgphup PHC0 = -0.3953125 PHC1 = 0 
       data hash MD5: 64K
       CC 19 06 E7 E5 63 60 11 54 11 46 46 EF B9 CB 27>)
(  11,<2023-06-09 09:33:25.112 +0200>,<nmrsu>,<nmr20>,<proc1d>,<TopSpin 4.1.3>,
      <Start of raw data processing
       efp LB = 1 FT_mod = 6 PKNL = 1 PHC0 = 7.093849 PHC1 = -233.4942 SI = 64K 
       data hash MD5: 64K
       E1 83 44 0D C8 81 37 04 EC 89 7B 89 9E AA 4D 14>)
(  12,<2023-06-09 09:33:27.325 +0200>,<nmrsu>,<nmr20>,<proc1d>,<TopSpin 4.1.3>,
      <abs ABSG = 5 
       data hash MD5: 64K
       1B 6C 31 60 45 C0 C9 3F 93 22 38 DA D6 7A 1D CF>)
(  13,<2023-06-09 09:33:33.092 +0200>,<nmrsu>,<nmr20>,<proc1d>,<TopSpin 4.1.3>,
      <absf ABSG = 5 ABSF2 = 200 ABSF1 = 250 
       data hash MD5: 64K
       8C 11 72 7E 56 C7 A3 32 4C EB 83 99 B6 08 05 CE>)
(  14,<2023-06-09 09:33:33.264 +0200>,<nmrsu>,<nmr20>,<proc1d>,<TopSpin 4.1.3>,
      <absf ABSG = 5 ABSF2 = 150 ABSF1 = 200 
       data hash MD5: 64K
       AD 0A D6 DB B2 F2 39 1D 9D AD 32 A3 AA A2 E5 1A>)
(  15,<2023-06-09 09:33:33.424 +0200>,<nmrsu>,<nmr20>,<proc1d>,<TopSpin 4.1.3>,
      <absf ABSG = 5 ABSF2 = 100 ABSF1 = 150 
       data hash MD5: 64K
       3A 44 B6 D6 79 7D 5E 3A 14 C1 EC 89 1A 4D EF 2E>)
(  16,<2023-06-09 09:33:33.558 +0200>,<nmrsu>,<nmr20>,<proc1d>,<TopSpin 4.1.3>,
      <absf ABSG = 5 ABSF2 = 50 ABSF1 = 100 
       data hash MD5: 64K
       09 2E F1 DF 05 31 19 BD A8 15 75 84 3C CF 94 1E>)
(  17,<2023-06-09 09:33:33.691 +0200>,<nmrsu>,<nmr20>,<proc1d>,<TopSpin 4.1.3>,
      <absf ABSG = 5 ABSF2 = 0 ABSF1 = 50 
       data hash MD5: 64K
       89 AB 0A CD 8B BF 76 49 33 B4 AD 23 2F 3E F7 CA>)
(  18,<2023-06-09 09:33:33.824 +0200>,<nmrsu>,<nmr20>,<proc1d>,<TopSpin 4.1.3>,
      <absf ABSG = 5 ABSF2 = -30 ABSF1 = 0 
       data hash MD5: 64K
       5F D4 93 D0 F6 60 60 44 5A 3A 14 D9 1C 92 43 F1>)
(  19,<2023-06-09 09:34:16.456 +0200>,<nmrsu>,<nmr20>,<proc1d>,<TopSpin 4.1.3>,
      <pk fgphup PHC0 = 0.6921875 PHC1 = 0 
       data hash MD5: 64K
       16 6C 8E 32 FE F5 C8 A3 5D 91 E8 5C 12 AC 28 51>)
(  20,<2023-06-09 10:03:17.068 +0200>,<nmrsu>,<nmr20>,<proc1d>,<TopSpin 4.1.3>,
      <Start of raw data processing
       efp LB = 1 FT_mod = 6 PKNL = 1 PHC0 = 7.786036 PHC1 = -233.4942 SI = 64K 
       data hash MD5: 64K
       72 AB 7C 43 B6 99 DF 26 BD 44 DD 2D E0 51 A5 76>)
(  21,<2023-06-09 10:03:19.657 +0200>,<nmrsu>,<nmr20>,<proc1d>,<TopSpin 4.1.3>,
      <abs ABSG = 5 
       data hash MD5: 64K
       12 41 21 EA 91 32 4F 5A 75 E9 F0 48 D1 ED 9F F6>)
(  22,<2023-06-09 10:03:27.483 +0200>,<nmrsu>,<nmr20>,<proc1d>,<TopSpin 4.1.3>,
      <absf ABSG = 5 ABSF2 = 200 ABSF1 = 250 
       data hash MD5: 64K
       0A D2 58 1D 0F EE B0 95 6A 30 87 8E C2 B1 9B 10>)
(  23,<2023-06-09 10:03:27.783 +0200>,<nmrsu>,<nmr20>,<proc1d>,<TopSpin 4.1.3>,
      <absf ABSG = 5 ABSF2 = 150 ABSF1 = 200 
       data hash MD5: 64K
       55 10 0E BD 20 2D DB A9 78 8A E2 D8 72 D9 50 8A>)
(  24,<2023-06-09 10:03:27.914 +0200>,<nmrsu>,<nmr20>,<proc1d>,<TopSpin 4.1.3>,
      <absf ABSG = 5 ABSF2 = 100 ABSF1 = 150 
       data hash MD5: 64K
       F1 60 E5 E5 56 E2 BA 92 7D FD AB BC 31 5A 14 34>)
(  25,<2023-06-09 10:03:28.060 +0200>,<nmrsu>,<nmr20>,<proc1d>,<TopSpin 4.1.3>,
      <absf ABSG = 5 ABSF2 = 50 ABSF1 = 100 
       data hash MD5: 64K
       67 4A 30 50 4C A4 0D CE ED 0C 1E 7F FA DF 20 E2>)
(  26,<2023-06-09 10:03:28.195 +0200>,<nmrsu>,<nmr20>,<proc1d>,<TopSpin 4.1.3>,
      <absf ABSG = 5 ABSF2 = 0 ABSF1 = 50 
       data hash MD5: 64K
       6D 6A DC F2 FF 7C AB E5 8C A7 8F B5 62 4A 41 00>)
(  27,<2023-06-09 10:03:28.335 +0200>,<nmrsu>,<nmr20>,<proc1d>,<TopSpin 4.1.3>,
      <absf ABSG = 5 ABSF2 = -30 ABSF1 = 0 
       data hash MD5: 64K
       3F 42 1A DF 97 85 E9 BF 97 79 7C EA 43 8E EE B8>)
(  28,<2023-06-09 10:36:53.513 +0200>,<nmrsu>,<nmr20>,<proc1d>,<TopSpin 4.1.3>,
      <Start of raw data processing
       efp LB = 1 FT_mod = 6 PKNL = 1 PHC0 = 7.786036 PHC1 = -233.4942 SI = 64K 
       data hash MD5: 64K
       42 AE 09 C1 CD 47 A1 91 62 2F A5 20 CA 1E 15 81>)
(  29,<2023-06-09 10:36:56.627 +0200>,<nmrsu>,<nmr20>,<proc1d>,<TopSpin 4.1.3>,
      <abs ABSG = 5 
       data hash MD5: 64K
       93 9B 65 C7 28 F9 8E A7 17 97 CE F6 63 EA 78 B1>)
(  30,<2023-06-09 10:37:03.895 +0200>,<nmrsu>,<nmr20>,<proc1d>,<TopSpin 4.1.3>,
      <absf ABSG = 5 ABSF2 = 200 ABSF1 = 250 
       data hash MD5: 64K
       EE 4C B5 61 B0 0B 07 BE DE 2A 46 86 41 6A 53 7A>)
(  31,<2023-06-09 10:37:04.053 +0200>,<nmrsu>,<nmr20>,<proc1d>,<TopSpin 4.1.3>,
      <absf ABSG = 5 ABSF2 = 150 ABSF1 = 200 
       data hash MD5: 64K
       40 A4 64 43 D5 BA 7F A7 28 6F 52 62 62 B2 B1 B7>)
(  32,<2023-06-09 10:37:04.191 +0200>,<nmrsu>,<nmr20>,<proc1d>,<TopSpin 4.1.3>,
      <absf ABSG = 5 ABSF2 = 100 ABSF1 = 150 
       data hash MD5: 64K
       74 64 11 7F AA 7A 8A C6 1C 7F 6F A1 88 17 FE 6C>)
(  33,<2023-06-09 10:37:04.340 +0200>,<nmrsu>,<nmr20>,<proc1d>,<TopSpin 4.1.3>,
      <absf ABSG = 5 ABSF2 = 50 ABSF1 = 100 
       data hash MD5: 64K
       1F 20 B3 F8 77 A5 59 FF C7 60 E1 D7 C4 90 B4 B1>)
(  34,<2023-06-09 10:37:04.475 +0200>,<nmrsu>,<nmr20>,<proc1d>,<TopSpin 4.1.3>,
      <absf ABSG = 5 ABSF2 = 0 ABSF1 = 50 
       data hash MD5: 64K
       2F 96 31 15 17 75 24 CF 3A 80 FA 7E 7B 81 12 77>)
(  35,<2023-06-09 10:37:04.625 +0200>,<nmrsu>,<nmr20>,<proc1d>,<TopSpin 4.1.3>,
      <absf ABSG = 5 ABSF2 = -30 ABSF1 = 0 
       data hash MD5: 64K
       72 24 63 0C 7D 59 DD BD 15 B9 D5 9A 4B 07 0D 32>)
(  36,<2023-06-09 10:37:10.021 +0200>,<nmrsu>,<nmr20>,<proc1d>,<TopSpin 4.1.3>,
      <Start of raw data processing
       efp LB = 3 FT_mod = 6 PKNL = 1 PHC0 = 7.786036 PHC1 = -233.4942 SI = 64K 
       data hash MD5: 64K
       47 08 EE 74 85 49 B8 4C D2 64 F4 61 6A B3 83 68>)
(  37,<2023-06-09 10:37:12.703 +0200>,<nmrsu>,<nmr20>,<proc1d>,<TopSpin 4.1.3>,
      <abs ABSG = 5 
       data hash MD5: 64K
       66 BF 20 BD 40 38 DF 4E F8 4B 15 13 1A FD 0A 6A>)
(  38,<2023-06-09 10:37:21.526 +0200>,<nmrsu>,<nmr20>,<proc1d>,<TopSpin 4.1.3>,
      <absf ABSG = 5 ABSF2 = 200 ABSF1 = 250 
       data hash MD5: 64K
       48 E4 FE 11 50 1E E8 9D AD 01 67 DF 7C 21 4D 4E>)
(  39,<2023-06-09 10:37:21.659 +0200>,<nmrsu>,<nmr20>,<proc1d>,<TopSpin 4.1.3>,
      <absf ABSG = 5 ABSF2 = 150 ABSF1 = 200 
       data hash MD5: 64K
       53 D2 13 D9 6A 65 5F F4 42 B4 BC B2 98 75 AC 81>)
(  40,<2023-06-09 10:37:21.810 +0200>,<nmrsu>,<nmr20>,<proc1d>,<TopSpin 4.1.3>,
      <absf ABSG = 5 ABSF2 = 100 ABSF1 = 150 
       data hash MD5: 64K
       D6 6F A7 4A AA 77 72 6D 30 D5 13 5B F3 1A C8 79>)
(  41,<2023-06-09 10:37:21.942 +0200>,<nmrsu>,<nmr20>,<proc1d>,<TopSpin 4.1.3>,
      <absf ABSG = 5 ABSF2 = 50 ABSF1 = 100 
       data hash MD5: 64K
       A3 70 85 E2 B7 EA 96 B5 2B 81 F8 64 88 48 6E 22>)
(  42,<2023-06-09 10:37:22.085 +0200>,<nmrsu>,<nmr20>,<proc1d>,<TopSpin 4.1.3>,
      <absf ABSG = 5 ABSF2 = 0 ABSF1 = 50 
       data hash MD5: 64K
       3E 45 6E 28 80 BE EA 41 28 A5 5B 30 B2 91 C1 64>)
(  43,<2023-06-09 10:37:22.241 +0200>,<nmrsu>,<nmr20>,<proc1d>,<TopSpin 4.1.3>,
      <absf ABSG = 5 ABSF2 = -30 ABSF1 = 0 
       data hash MD5: 64K
       29 DA 61 77 D2 7F 47 0E D8 31 C4 50 E8 91 11 ED>)
(  44,<2023-06-09 10:42:13.336 +0200>,<nmrsu/nmr>,<nmr20>,<proc1d>,<TopSpin 4.1.3>,
      <Start of raw data processing
       ef LB = 3 FT_mod = 6 PKNL = 1 SI = 64K 
       data hash MD5: 64K
       F5 D6 0D D5 21 1F D9 CE 5D 6E EF 0A 53 FD 20 1B>)
(  45,<2023-06-09 10:42:13.568 +0200>,<nmrsu/nmr>,<nmr20>,<proc1d>,<TopSpin 4.1.3>,
      <apk 
       data hash MD5: 64K
       5A 12 98 DD 72 48 E8 92 BB DA 8D 52 F9 3A 4C 8B>)
(  46,<2023-06-09 10:42:13.677 +0200>,<nmrsu/nmr>,<nmr20>,<proc1d>,<TopSpin 4.1.3>,
      <abs ABSG = 5 
       data hash MD5: 64K
       6C 64 1C FB 4E 91 19 77 87 BE 5E CB 5A 36 09 92>)
(  47,<2023-06-09 10:42:13.771 +0200>,<nmrsu/nmr>,<nmr20>,<peak>,<TopSpin 4.1.3>,
      <1D Peak picking
       data hash MD5: 64K
       6C 64 1C FB 4E 91 19 77 87 BE 5E CB 5A 36 09 92>)
(  48,<2023-06-09 10:42:14.978 +0200>,<nmrsu/nmr>,<nmr20>,<xwish3>,<TopSpin 4.1.3>,
      <ICON-NMR User ID: nmr
       data hash MD5: 64K
       6C 64 1C FB 4E 91 19 77 87 BE 5E CB 5A 36 09 92>)
(  49,<2023-06-09 10:58:38.216 +0200>,<nmrsu>,<nmr20>,<proc1d>,<TopSpin 4.1.3>,
      <pk fgphup PHC0 = 165.6487 PHC1 = -258.4 
       data hash MD5: 64K
       72 DF 65 07 D7 17 77 88 28 FC 97 52 9E 03 43 55>)
(  50,<2023-06-09 10:58:40.631 +0200>,<nmrsu>,<nmr20>,<proc1d>,<TopSpin 4.1.3>,
      <abs ABSG = 5 
       data hash MD5: 64K
       50 10 9B 45 74 E4 06 BE D8 EE 76 FC AB E7 5D 73>)
(  51,<2023-06-09 10:58:44.832 +0200>,<nmrsu>,<nmr20>,<proc1d>,<TopSpin 4.1.3>,
      <absf ABSG = 5 ABSF2 = 200 ABSF1 = 250 
       data hash MD5: 64K
       45 44 D6 67 2E 35 33 0D B6 A5 70 58 CD 24 D6 B8>)
(  52,<2023-06-09 10:58:44.964 +0200>,<nmrsu>,<nmr20>,<proc1d>,<TopSpin 4.1.3>,
      <absf ABSG = 5 ABSF2 = 150 ABSF1 = 200 
       data hash MD5: 64K
       0A 11 23 6C 63 23 D1 F0 17 D7 86 D9 B5 DA ED B7>)
(  53,<2023-06-09 10:58:45.108 +0200>,<nmrsu>,<nmr20>,<proc1d>,<TopSpin 4.1.3>,
      <absf ABSG = 5 ABSF2 = 100 ABSF1 = 150 
       data hash MD5: 64K
       1D C8 E4 25 AC C2 20 E9 AF 9E 39 51 BC 6E A1 C1>)
(  54,<2023-06-09 10:58:45.245 +0200>,<nmrsu>,<nmr20>,<proc1d>,<TopSpin 4.1.3>,
      <absf ABSG = 5 ABSF2 = 50 ABSF1 = 100 
       data hash MD5: 64K
       49 8F 78 47 D5 5A 32 E8 21 E3 A4 89 1C 1D 2C 07>)
(  55,<2023-06-09 10:58:45.514 +0200>,<nmrsu>,<nmr20>,<proc1d>,<TopSpin 4.1.3>,
      <absf ABSG = 5 ABSF2 = 0 ABSF1 = 50 
       data hash MD5: 64K
       B1 59 C2 3B 89 33 91 C6 9B 4B 23 7C A5 84 F0 D6>)
(  56,<2023-06-09 10:58:45.649 +0200>,<nmrsu>,<nmr20>,<proc1d>,<TopSpin 4.1.3>,
      <absf ABSG = 5 ABSF2 = -30 ABSF1 = 0 
       data hash MD5: 64K
       B9 FD 70 FF 71 88 00 30 1A BC CD 73 55 8C C4 A6>)
$$ C:/Users/Anton/Nextcloud/Doktorarbeit/Manuscripte/HEN M476/Nitidane NMR raw data/2/pdata/1/auditp.txt
(  57,<2024-04-19T11:16:36.160+0200>,<Anton>,<AK-Schulz-Anton>,<disknew>,<TopSpin 4.3.0>,
      <processed data deleted by delp>)
##END=

$$ hash MD5
$$ 72 53 D7 8E 04 5A 26 6C 63 B3 07 DE 0E 93 7B 4B
