# Supplementary material for: Nitidane: An Irregular Prenylated Diterpene from the Cuticle of the Springtail Heteromurus nitidus
Source: J Nat Prod. 2024 Apr 26;87(5):1454–8. doi: 10.1021/acs.jnatprod.4c00258 (PMC11129290; doi:10.1021/acs.jnatprod.4c00258)
Supplement: Supplementary file 2 — np4c00258_si_002.zip [file np4c00258_si_002.zip › Nitidane (4)/13C/pdata/1/peaklist.xml]

<?xml version="1.0" encoding="UTF-8"?>
<PeakList>
  <PeakList1D>
    <PeakList1DHeader creator="nmrsu" date="2023-06-09T10:42:13.786+02:00" expNo="2" name="mon149184_oz" owner="" procNo="1" source="d:/u/data/nmr/nmr">
      <PeakPickDetails>F1=234.666901ppm, F2=-10.769459ppm, MI=0.00cm, MAXI=10000.00cm, PC=1.400
      </PeakPickDetails>
    </PeakList1DHeader>
    <Peak1D F1="77.219666" intensity="2.963796e+03" type="0"/>
    <Peak1D F1="77.008087" intensity="3.005893e+03" type="0"/>
    <Peak1D F1="76.796356" intensity="2.976481e+03" type="0"/>
    <Peak1D F1="1.013647" intensity="1.500000e+01" type="0"/>
    <Peak1D F1="-0.013671" intensity="8.774697e+00" type="0"/>
  </PeakList1D>
</PeakList>
