# Supplementary material for: Nitidane: An Irregular Prenylated Diterpene from the Cuticle of the Springtail Heteromurus nitidus
Source: J Nat Prod. 2024 Apr 26;87(5):1454–8. doi: 10.1021/acs.jnatprod.4c00258 (PMC11129290; doi:10.1021/acs.jnatprod.4c00258)
Supplement: Supplementary file 2 — np4c00258_si_002.zip [file np4c00258_si_002.zip › Nitidane (4)/13C/pdata/1/peakrng]

P    #regions in PPM
# 2023-06-09 10:42:13 +0200  nmrsu@nmr20
# low field   high field   mi   maxi
  234.666900634766  -10.7694583158183  0.000  10000.000  # for region 1
