# Supplementary material for: Nitidane: An Irregular Prenylated Diterpene from the Cuticle of the Springtail Heteromurus nitidus
Source: J Nat Prod. 2024 Apr 26;87(5):1454–8. doi: 10.1021/acs.jnatprod.4c00258 (PMC11129290; doi:10.1021/acs.jnatprod.4c00258)
Supplement: Supplementary file 2 — np4c00258_si_002.zip [file np4c00258_si_002.zip › Nitidane (4)/13C/pdata/1/title]

TU Braunschweig NMR-Labor d. Chem. Institute
Kunde M�llerke
Substanz-Code HEN-M476
Exp. 13C, CPD
c13cpd.ibk_41 CDCl3 {D:\u} nmr 1
