# Supplementary material for: Nitidane: An Irregular Prenylated Diterpene from the Cuticle of the Springtail Heteromurus nitidus
Source: J Nat Prod. 2024 Apr 26;87(5):1454–8. doi: 10.1021/acs.jnatprod.4c00258 (PMC11129290; doi:10.1021/acs.jnatprod.4c00258)
Supplement: Supplementary file 2 — np4c00258_si_002.zip [file np4c00258_si_002.zip › Nitidane (4)/13C/pdata/700/complexCurve.csv]

77.6654	-6.81776
77.6435	-7.05624
77.6125	-7.29777
77.5796	-7.57935
77.5642	-7.83332
77.5395	-8.08442
77.4912	-8.33335
77.4626	-8.59308
77.4299	-8.8539
77.3855	-9.10608
77.3552	-9.36224
77.3164	-9.60426
77.2886	-9.87892
77.2446	-10.1236
77.1945	-10.3993
77.1699	-10.641
77.1136	-10.9059
77.0881	-11.1472
77.0399	-11.4245
77.0093	-11.6552
76.9674	-11.9237
76.9049	-12.1675
76.8721	-12.4369
76.8252	-12.6931
76.769	-12.9385
76.725	-13.1924
76.6805	-13.4502
76.6382	-13.7233
76.5718	-13.9739
76.5212	-14.2214
76.4595	-14.4859
76.4094	-14.7523
76.3676	-15.004
76.315	-15.2555
76.2537	-15.5038
76.1711	-15.7576
76.1153	-16.0327
76.0563	-16.2716
76.0245	-16.5266
75.9494	-16.7929
75.8806	-17.0484
75.8204	-17.3135
75.7565	-17.5652
75.6702	-17.8127
75.6246	-18.0881
75.545	-18.3399
75.4724	-18.5768
75.4159	-18.8637
75.3511	-19.109
75.2861	-19.3711
75.181	-19.6249
75.1061	-19.8691
75.0324	-20.1658
74.9585	-20.4123
74.8966	-20.6683
74.8144	-20.9213
74.7043	-21.173
74.6578	-21.4246
74.5495	-21.688
74.4853	-21.9598
74.4002	-22.201
74.3156	-22.4699
74.2504	-22.723
74.1437	-22.9811
74.0643	-23.2432
73.967	-23.5158
73.8925	-23.7558
73.8037	-24.0179
73.6871	-24.3026
73.5917	-24.5243
73.5077	-24.8102
73.3992	-25.0625
73.304	-25.3177
73.2164	-25.5654
73.1086	-25.8396
73.0033	-26.1204
72.9091	-26.3745
72.8047	-26.6315
72.6887	-26.8968
72.5878	-27.1533
72.4865	-27.4102
72.3794	-27.6624
72.2692	-27.9343
72.1691	-28.1708
72.0427	-28.4574
71.9322	-28.6969
71.8181	-28.9731
71.6901	-29.2364
71.5746	-29.4793
71.4686	-29.7412
71.3416	-30.0072
71.2168	-30.2589
71.0951	-30.5705
70.9681	-30.8149
70.859	-31.0603
70.7236	-31.3171
70.5916	-31.5743
70.4711	-31.8409
70.3325	-32.1085
70.2257	-32.3776
70.0561	-32.6223
69.9311	-32.8707
69.7782	-33.1355
69.6696	-33.4093
69.515	-33.7062
69.3736	-33.9447
69.2315	-34.1884
69.0821	-34.457
68.9343	-34.7352
68.778	-34.9805
68.6452	-35.2499
68.4868	-35.5179
68.3376	-35.7947
68.1877	-36.0466
68.0068	-36.3093
67.8704	-36.5799
67.7072	-36.8425
67.5371	-37.1011
67.3911	-37.394
67.1994	-37.6522
67.0392	-37.9124
66.8889	-38.1731
66.6944	-38.4598
66.5358	-38.6838
66.3685	-38.9586
66.1746	-39.2549
66.001	-39.5043
65.8047	-39.7595
65.6284	-40.0449
65.4955	-40.3065
65.2743	-40.5905
65.0725	-40.8381
64.8624	-41.1269
64.6786	-41.4041
64.4928	-41.6562
64.282	-41.9369
64.09	-42.1802
63.8962	-42.4824
63.66	-42.7274
63.4349	-43.015
63.2318	-43.2864
63.0136	-43.5537
62.8095	-43.8309
62.567	-44.0991
62.3527	-44.3731
62.1488	-44.653
61.8996	-44.9008
61.6704	-45.1843
61.4463	-45.4604
61.2141	-45.7428
60.9731	-46.0012
60.7192	-46.3023
60.4614	-46.5606
60.2308	-46.837
59.9698	-47.1125
59.6769	-47.3973
59.4084	-47.657
59.1591	-47.9613
58.8758	-48.2195
58.6131	-48.4887
58.3436	-48.772
58.0345	-49.0424
57.7587	-49.3209
57.4513	-49.6073
57.1765	-49.8835
56.8467	-50.1453
56.5399	-50.4107
56.2514	-50.7226
55.9306	-51.0091
55.6022	-51.2599
55.2843	-51.5579
54.9218	-51.8295
54.599	-52.1073
54.2331	-52.4063
53.89	-52.6577
53.5302	-52.9581
53.1491	-53.2242
52.7783	-53.5171
52.465	-53.8878
52.0243	-54.066
51.6079	-54.3463
51.2177	-54.608
50.8163	-54.8887
50.3986	-55.18
49.9916	-55.4447
49.5015	-55.7314
49.0742	-55.9839
48.6052	-56.2709
48.1367	-56.5343
47.6616	-56.7873
47.1871	-57.0964
46.6567	-57.3449
46.1653	-57.5957
45.6435	-57.874
45.1163	-58.1166
44.5784	-58.4013
43.9882	-58.6492
43.4314	-58.895
42.8086	-59.1294
42.2385	-59.3957
41.5846	-59.6517
40.9551	-59.8547
40.311	-60.1159
39.6298	-60.3289
38.938	-60.5413
38.2443	-60.7331
37.4854	-60.9469
36.7226	-61.1324
35.9771	-61.3083
35.1594	-61.4708
34.3254	-61.6327
33.5109	-61.7632
32.6026	-61.9046
31.7345	-62.0436
30.7908	-62.1222
29.8289	-62.1851
28.8228	-62.2313
27.8135	-62.2723
26.7587	-62.2886
25.6868	-62.2738
24.5762	-62.1876
23.4007	-62.1186
22.2189	-61.9806
21.0067	-61.7615
19.7398	-61.5092
18.4107	-61.2435
17.089	-60.9218
15.7244	-60.5217
14.2984	-60.0603
12.8738	-59.4803
11.4153	-58.8664
9.88681	-58.1284
8.40255	-57.2853
6.84903	-56.3361
5.26343	-55.2935
3.67709	-54.1208
2.11212	-52.8053
0.552588	-51.3744
-0.921581	-49.7886
-2.44177	-47.9941
-3.81898	-46.0653
-5.2121	-43.9468
-6.43457	-41.6882
-7.55688	-39.2294
-8.51287	-36.6204
-9.30731	-33.8364
-9.91041	-30.8647
-10.2484	-27.7704
-10.3513	-24.637
-10.1659	-21.3301
-9.66313	-17.9818
-8.82315	-14.6336
-7.64641	-11.3354
-6.18059	-8.1037
-4.3578	-4.98638
-2.19842	-2.06024
0.260888	0.632626
2.87181	3.0025
5.69985	5.24871
8.78254	7.14619
11.9962	8.69551
15.2694	9.92523
18.5483	10.825
21.814	11.3818
25.0465	11.6582
28.2229	11.6495
31.2893	11.3602
34.2297	10.8479
37.0054	10.1585
39.5642	9.27414
42.0131	8.23793
44.3586	7.05277
46.4829	5.75679
48.387	4.45033
50.1672	3.07228
51.8054	1.5852
53.2896	0.108072
54.6126	-1.37921
55.8354	-2.87814
56.9202	-4.3949
57.915	-5.86385
58.7713	-7.36844
59.5475	-8.80154
60.2206	-10.216
60.8258	-11.6138
61.3315	-12.9715
61.8	-14.3141
62.1737	-15.631
62.5172	-16.8903
62.7775	-18.1194
63.037	-19.3327
63.1889	-20.484
63.3517	-21.6178
63.4496	-22.7482
63.5249	-23.8031
63.5701	-24.857
63.5831	-25.8641
63.5828	-26.8402
63.5346	-27.7719
63.5083	-28.7015
63.4322	-29.5944
63.3482	-30.4679
63.2448	-31.3035
63.0962	-32.1409
62.99	-32.9453
62.8453	-33.7245
62.6893	-34.4784
62.5206	-35.2242
62.3314	-35.9479
62.1818	-36.6376
61.9534	-37.2859
61.7769	-37.9784
61.5571	-38.6169
61.3455	-39.2517
61.1379	-39.8557
60.927	-40.4813
60.6907	-41.046
60.466	-41.6454
60.2387	-42.1899
59.9941	-42.7571
59.744	-43.2631
59.5073	-43.7823
59.2626	-44.278
58.9932	-44.8038
58.74	-45.3143
58.5236	-45.748
58.2588	-46.2107
58.0086	-46.6751
57.7308	-47.1109
57.4795	-47.5532
57.2175	-47.9868
56.975	-48.4202
56.7023	-48.8077
56.4632	-49.2409
56.1887	-49.65
55.931	-50.02
55.6645	-50.4244
55.423	-50.7789
55.1669	-51.1724
54.8973	-51.5396
54.6597	-51.8926
54.4084	-52.2373
54.0979	-52.5982
53.8596	-52.9
53.5901	-53.2767
53.3551	-53.5833
53.0995	-53.9168
52.8086	-54.2253
52.5574	-54.5489
52.2426	-54.8801
52.0383	-55.1712
51.7408	-55.4577
51.4904	-55.7659
51.2125	-56.0401
50.9511	-56.3382
50.6851	-56.6142
50.422	-56.8798
50.1374	-57.1779
49.9032	-57.4636
49.6565	-57.7236
49.3857	-57.9888
49.1316	-58.233
48.8485	-58.5075
48.5937	-58.7526
48.3618	-59.0118
48.079	-59.245
47.8267	-59.4924
47.533	-59.7458
47.2934	-59.9913
47.0415	-60.2043
46.7709	-60.452
46.5102	-60.6849
46.2464	-60.9293
45.988	-61.153
45.7221	-61.3726
45.4984	-61.578
45.1834	-61.8045
44.9449	-62.048
44.7092	-62.2221
44.4136	-62.4647
44.1746	-62.6422
43.8856	-62.8638
43.6615	-63.0443
43.3915	-63.2521
43.1185	-63.4721
42.8849	-63.6376
42.6367	-63.847
42.3756	-64.0453
42.0614	-64.2452
41.8455	-64.4037
41.5855	-64.5971
41.3126	-64.8084
41.0422	-64.9709
40.8198	-65.1585
40.5459	-65.313
40.3151	-65.4959
40.0335	-65.7146
39.7849	-65.8423
39.5028	-66.0195
39.2916	-66.2108
39.0239	-66.3596
38.7648	-66.5431
38.4998	-66.743
38.2268	-66.8746
37.9924	-67.0576
37.7262	-67.2024
37.4554	-67.3318
37.1849	-67.5405
36.9642	-67.6877
36.7023	-67.8426
36.4343	-67.9947
36.1527	-68.1298
35.9249	-68.253
35.6346	-68.4481
35.3765	-68.5997
35.1304	-68.7509
34.8677	-68.8855
34.6006	-69.0065
34.3817	-69.1538
34.0706	-69.304
33.8267	-69.4413
33.5876	-69.5778
33.2982	-69.6948
33.0871	-69.8461
32.8101	-69.9722
32.5408	-70.1144
32.2962	-70.2565
32.0397	-70.383
31.7767	-70.5315
31.5275	-70.6208
31.2609	-70.7731
31.0039	-70.8767
30.7649	-71.0087
30.4861	-71.1565
30.2076	-71.2687
29.9511	-71.3532
29.7071	-71.5045
29.4324	-71.6202
29.1782	-71.7413
28.9261	-71.8703
28.6375	-71.9706
28.3832	-72.0868
28.1106	-72.1954
27.8474	-72.3103
27.5643	-72.4217
27.2885	-72.5108
27.0867	-72.6121
26.8229	-72.7108
26.535	-72.8146
26.283	-72.9319
25.9895	-73.0473
25.7374	-73.1628
25.4421	-73.2405
25.1931	-73.3289
24.958	-73.474
24.6606	-73.5145
24.4118	-73.603
24.1437	-73.6837
23.867	-73.7916
23.6152	-73.9224
23.3494	-74
23.0727	-74.0558
22.8106	-74.1229
22.5225	-74.2286
22.2427	-74.3343
21.9871	-74.3846
21.7032	-74.4625
21.4457	-74.5409
21.1702	-74.642
20.9368	-74.6889
20.6631	-74.7663
20.4084	-74.879
20.1228	-74.9119
19.8479	-74.9817
19.5846	-75.0535
19.3628	-75.0989
19.0598	-75.1709
18.7774	-75.254
18.5256	-75.3066
18.2386	-75.3719
17.9848	-75.4411
17.749	-75.4736
17.4497	-75.5368
17.2175	-75.5904
16.9065	-75.6379
16.6666	-75.6684
16.4197	-75.7333
16.1522	-75.7663
15.9037	-75.8552
15.6268	-75.8954
15.3886	-75.9625
15.1208	-75.9611
14.8591	-76.0336
14.5996	-76.0717
14.3203	-76.095
14.0994	-76.17
13.8597	-76.1913
13.5721	-76.2512
13.2906	-76.2605
13.0651	-76.2854
12.8098	-76.3138
12.5711	-76.3908
12.2608	-76.4221
12.0251	-76.4678
11.7668	-76.4788
11.4848	-76.5355
11.2939	-76.5266
10.9901	-76.6057
10.7307	-76.6041
10.5007	-76.6667
10.2545	-76.6763
10.0017	-76.6917
