# Supplementary material for: Nitidane: An Irregular Prenylated Diterpene from the Cuticle of the Springtail Heteromurus nitidus
Source: J Nat Prod. 2024 Apr 26;87(5):1454–8. doi: 10.1021/acs.jnatprod.4c00258 (PMC11129290; doi:10.1021/acs.jnatprod.4c00258)
Supplement: Supplementary file 2 — np4c00258_si_002.zip [file np4c00258_si_002.zip › Nitidane (4)/13C/pdata/701/complexCurve.csv]

-78.9137	20.3273
-78.74	20.5107
-78.7581	20.7076
-78.7008	20.8606
-78.7901	21.0213
-78.5959	21.2326
-78.4154	21.416
-78.5158	21.5624
-78.322	21.9704
-78.1607	22.0889
-78.1011	22.2053
-78.1082	22.401
-77.9879	22.5163
-77.8932	22.6618
-77.8757	22.9813
-77.7526	23.1035
-77.7553	23.3309
-77.6673	23.5505
-77.5804	23.7406
-77.5999	23.8361
-77.4359	23.9926
-77.2668	24.2233
-77.2343	24.433
-77.1839	24.6453
-77.1955	24.9061
-77.1379	25.0189
-76.9487	25.1142
-76.9098	25.4976
-76.8736	25.5226
-76.8484	25.744
-76.6704	25.8315
-76.6144	26.0565
-76.4693	26.2113
-76.4098	26.4253
-76.2924	26.7059
-76.3618	26.8048
-76.312	27.1537
-76.0341	27.3352
-76.0844	27.4608
-75.8	27.6519
-75.9182	27.8012
-75.6444	28.0148
-75.5966	28.2549
-75.6564	28.51
-75.5095	28.4954
-75.3534	28.7038
-75.3308	28.9716
-75.2627	29.214
-75.118	29.2967
-75.008	29.5185
-75.0224	29.637
-74.8479	29.9422
-74.7477	30.0921
-74.6586	30.2195
-74.4737	30.3948
-74.4642	30.5898
-74.3162	30.8391
-74.2364	30.96
-74.1769	31.2063
-73.9956	31.3619
-73.8541	31.566
-73.71	31.8193
-73.5603	31.9842
-73.5895	32.1312
-73.4169	32.4032
-73.2968	32.6154
-73.0541	32.8227
-73.0283	32.9255
-72.757	33.1649
-72.862	33.3304
-72.6653	33.5808
-72.5907	33.7401
-72.4965	33.9364
-72.3346	34.1399
-72.2418	34.3305
-72.156	34.5852
-71.9774	34.732
-71.8677	34.9527
-71.7327	35.0826
-71.6666	35.3526
-71.6162	35.5434
-71.3355	35.7811
-71.3443	35.9982
-71.187	36.1569
-70.9926	36.3793
-70.8731	36.5251
-70.665	36.7188
-70.5896	36.9502
-70.5993	37.0954
-70.3592	37.3539
-70.2149	37.633
-70.0601	37.7912
-69.952	37.9631
-69.7511	38.1682
-69.5871	38.4184
-69.4761	38.5966
-69.3312	38.9442
-69.1682	39.0283
-69.0023	39.2548
-68.8286	39.5206
-68.669	39.7221
-68.5379	39.9988
-68.3602	40.1582
-68.2228	40.3258
-68.0073	40.639
-67.7959	40.8215
-67.5728	40.9204
-67.4803	41.2841
-67.3386	41.4414
-67.0783	41.5822
-66.9328	41.8778
-66.72	42.0767
-66.6493	42.3457
-66.3307	42.4766
-66.1874	42.7586
-65.9135	42.9552
-65.7388	43.1375
-65.6308	43.3317
-65.3224	43.6077
-65.1915	43.798
-64.9055	43.9497
-64.6975	44.2892
-64.5484	44.4038
-64.3548	44.6634
-64.1159	44.9036
-63.8719	45.0943
-63.6031	45.2308
-63.4303	45.487
-63.1732	45.6716
-62.9741	45.8915
-62.6486	46.1213
-62.3957	46.2979
-62.1762	46.4936
-61.8858	46.6693
-61.6031	46.9519
-61.4558	47.1615
-61.1082	47.4411
-60.8256	47.5843
-60.6103	47.759
-60.2934	48.013
-60.034	48.2593
-59.7235	48.4279
-59.4587	48.6806
-59.2077	48.8975
-58.8314	49.1547
-58.5778	49.3045
-58.2339	49.4485
-57.8937	49.7128
-57.5798	49.9206
-57.3534	50.097
-56.9762	50.2828
-56.5904	50.5677
-56.3231	50.7708
-55.9337	50.9036
-55.5725	51.1519
-55.2546	51.4147
-54.9656	51.5482
-54.4787	51.6926
-54.0708	52.0024
-53.7963	52.1433
-53.3494	52.3654
-52.9995	52.5326
-52.6691	52.6924
-52.274	52.9236
-51.9039	53.1365
-51.4067	53.2928
-51.0573	53.5329
-50.658	53.6748
-50.2304	53.8175
-49.7241	54.0916
-49.3041	54.2
-48.8915	54.4601
-48.4109	54.6734
-47.9812	54.7579
-47.4985	54.9578
-46.9644	55.0736
-46.4984	55.3268
-45.9489	55.456
-45.4553	55.4724
-44.9635	55.7828
-44.427	55.8466
-43.8748	55.956
-43.3122	56.1024
-42.6936	56.2368
-42.197	56.3823
-41.5118	56.5393
-40.9255	56.6088
-40.3195	56.6635
-39.6119	56.7007
-39.0174	56.8436
-38.3246	56.8716
-37.7247	56.9437
-36.8956	57.0257
-36.3611	57.0909
-35.5634	57.1037
-34.8402	57.1156
-34.1438	57.133
-33.4068	57.0666
-32.5069	57.0296
-31.8253	56.9804
-31.0131	56.9193
-30.2279	56.7853
-29.4439	56.7864
-28.5277	56.6662
-27.7373	56.5099
-26.8319	56.3006
-25.9956	56.1557
-25.1979	55.9727
-24.3057	55.8659
-23.4471	55.5947
-22.474	55.3485
-21.6026	55.0141
-20.6257	54.6732
-19.7395	54.3055
-18.8413	53.9704
-17.8306	53.5267
-16.8884	53.1415
-15.9325	52.5821
-15.0148	52.0775
-13.9566	51.4573
-12.998	50.8996
-12.0517	50.2409
-11.0189	49.5425
-10.1035	48.7919
-9.03017	48.0357
-8.17847	47.1289
-7.05877	46.3706
-6.26688	45.3103
-5.30809	44.2984
-4.36404	43.2331
-3.3699	42.1442
-2.52697	40.9899
-1.63698	39.7045
-0.912372	38.4743
-0.0547453	37.1065
0.631759	35.742
1.29038	34.3563
2.02636	32.7972
2.57317	31.1897
3.15152	29.7695
3.48438	27.9619
4.02851	26.3131
4.34279	24.5828
4.53988	22.7556
4.70656	21.0415
4.80322	19.2079
4.81199	17.3565
4.69563	15.4053
4.46566	13.769
4.28246	11.7378
3.73236	9.87222
3.367	8.04311
2.82712	6.2129
2.00333	4.31566
1.37735	2.63309
0.48022	0.937057
-0.583182	-0.875956
-1.59612	-2.55364
-2.75407	-4.06694
-3.86971	-5.67724
-5.22541	-7.16051
-6.40233	-8.45354
-8.04167	-9.98364
-9.57171	-11.019
-10.9486	-12.325
-12.4102	-13.4862
-14.0948	-14.282
-15.5874	-15.2917
-17.3244	-16.1517
-19.1266	-16.8042
-20.8203	-17.509
-22.4657	-17.9001
-24.1188	-18.397
-25.6289	-18.8633
-27.4407	-19.1347
-29.1457	-19.3508
-30.7523	-19.5309
-32.4234	-19.6584
-33.8379	-19.7172
-35.5088	-19.7506
-37.1769	-19.5202
-38.5473	-19.3722
-40.2127	-19.2639
-41.4207	-18.9005
-42.8549	-18.6215
-44.2557	-18.277
-45.5505	-17.7951
-46.8298	-17.5382
-48.1223	-16.9291
-49.2046	-16.4574
-50.4478	-16.0485
-51.5547	-15.4268
-52.5227	-14.7912
-53.5846	-14.2244
-54.6752	-13.6384
-55.4978	-13.0719
-56.4332	-12.431
-57.3129	-11.7093
-58.128	-11.0833
-58.9779	-10.3635
-59.7078	-9.8061
-60.4629	-8.91602
-61.0644	-8.42971
-61.8334	-7.71576
-62.4234	-6.97435
-63.1293	-6.30875
-63.597	-5.56569
-64.2675	-4.90341
-64.7102	-4.19993
-65.2974	-3.41728
-65.6193	-2.81113
-66.2245	-2.08744
-66.5438	-1.40232
-67.023	-0.706799
-67.3626	-0.17616
-67.7421	0.606739
-68.0674	1.24438
-68.47	1.85588
-68.7019	2.52563
-69.0532	3.28755
-69.2701	3.94291
-69.6016	4.45246
-69.8642	5.15991
-70.0831	5.71632
-70.322	6.30753
-70.555	6.8567
-70.766	7.58486
-70.9052	8.17563
-71.1119	8.62272
-71.2926	9.26216
-71.4601	9.83753
-71.5884	10.3824
-71.7235	10.9155
-71.8792	11.5359
-71.9799	12.0211
-72.0961	12.6109
-72.218	13.1279
-72.2669	13.5644
-72.3501	14.187
-72.3432	14.6526
-72.4594	15.1513
-72.5544	15.6396
-72.5329	16.0782
-72.6335	16.6358
-72.5999	17.1374
-72.7114	17.5827
-72.7269	18.0842
-72.7759	18.5385
-72.7694	18.9905
-72.7719	19.4119
-72.7727	19.8803
-72.6592	20.3042
-72.6867	20.745
-72.7618	21.244
-72.7259	21.6278
-72.6128	22.0571
-72.6634	22.4629
-72.5737	22.904
-72.637	23.2383
-72.5124	23.6541
-72.5173	24.0249
-72.5263	24.4775
-72.4376	24.8368
-72.4063	25.2135
-72.3167	25.6973
-72.2981	25.9983
-72.1826	26.369
-72.237	26.7801
-72.1686	27.0647
-72.1812	27.4497
-72.0442	27.7876
-71.8965	28.1237
-71.8933	28.51
-71.8655	28.8843
-71.8056	29.0748
-71.729	29.4313
-71.7199	29.8611
-71.5994	30.1436
-71.5301	30.3893
-71.4236	30.7238
-71.3747	31.0631
-71.3455	31.3615
-71.2	31.6209
-71.1189	31.9788
-71.0795	32.2555
-70.9073	32.5671
-70.869	32.8757
-70.7932	33.0965
-70.6822	33.4886
-70.5757	33.6817
-70.4717	33.9101
-70.4014	34.3012
-70.3602	34.5334
-70.2834	34.8893
-70.1868	35.1341
-70.0619	35.4673
-69.9836	35.688
-69.9337	36.0115
-69.8386	36.2518
-69.7675	36.5291
-69.5991	36.7589
-69.483	37.0778
-69.4422	37.3222
-69.3171	37.5714
-69.2591	37.8464
-69.0626	38.0997
-68.9955	38.271
-68.9726	38.5633
-68.7677	38.8381
-68.703	39.1079
-68.6208	39.3041
-68.4273	39.6175
-68.3809	39.8508
-68.2487	40.1321
-68.1621	40.3304
-68.0405	40.5134
-67.9853	40.7872
-67.8554	40.9946
-67.7804	41.2141
-67.6099	41.4337
-67.5128	41.6236
-67.3836	41.8442
-67.277	42.0871
-67.1832	42.3399
-67.1127	42.5424
-66.9628	42.8013
-66.85	43.0079
-66.7253	43.2087
-66.6193	43.4146
-66.5265	43.6273
-66.3425	43.7987
-66.2732	43.9849
-66.0927	44.25
-65.9786	44.4497
-65.9172	44.7002
-65.7366	44.8292
-65.7082	45.0772
-65.5721	45.2939
-65.4533	45.476
-65.2895	45.6873
-65.2113	45.8582
-65.1188	46.0862
-64.9706	46.24
-64.823	46.4585
-64.6834	46.6154
-64.618	46.8322
-64.5154	46.9908
-64.3525	47.1547
-64.239	47.3902
-64.1452	47.5553
-64.0152	47.763
-63.9266	47.9755
-63.7707	48.1675
-63.6221	48.3032
-63.4619	48.4904
-63.3537	48.7051
-63.2623	48.8261
-63.1539	48.9544
-62.956	49.1884
-62.8896	49.3347
-62.7558	49.4681
-62.684	49.6528
-62.5191	49.8542
-62.3972	49.9719
-62.2198	50.2027
-62.1585	50.285
-62.0851	50.4906
-61.882	50.5961
-61.777	50.7787
-61.6384	50.943
-61.505	51.0359
-61.4854	51.2595
-61.2531	51.3556
-61.2606	51.463
-61.0225	51.6566
-60.8598	51.774
-60.739	51.9259
-60.6584	52.0222
-60.4954	52.1653
-60.355	52.4039
-60.2224	52.5063
-60.0829	52.6814
-59.9857	52.8603
-59.8959	53.0522
-59.7285	53.1583
-59.6316	53.285
-59.5611	53.4681
-59.4561	53.69
-59.3756	53.7941
-59.2411	53.9548
-59.0946	54.1504
-59.0147	54.3077
-58.8186	54.3624
-58.7306	54.632
-58.615	54.7535
-58.5698	54.8746
-58.399	55.0013
-58.1738	55.1941
-58.1683	55.3105
-58.0523	55.4989
-57.9058	55.6311
-57.7731	55.8182
-57.6408	55.9615
-57.4949	56.0604
-57.3953	56.2911
-57.3322	56.4173
-57.1826	56.5457
-57.1015	56.6413
-56.9777	56.8144
-56.831	56.8907
-56.7139	57.1109
-56.5737	57.2338
