# Supplementary material for: Nitidane: An Irregular Prenylated Diterpene from the Cuticle of the Springtail Heteromurus nitidus
Source: J Nat Prod. 2024 Apr 26;87(5):1454–8. doi: 10.1021/acs.jnatprod.4c00258 (PMC11129290; doi:10.1021/acs.jnatprod.4c00258)
Supplement: Supplementary file 2 — np4c00258_si_002.zip [file np4c00258_si_002.zip › Nitidane (4)/13C/pdata/701/outd]

##TITLE= Parameter file, TopSpin 4.1.3
##JCAMPDX= 5.0
##DATATYPE= Parameter Values
##NPOINTS= 1	$$ modification sequence number
##ORIGIN= Bruker BioSpin GmbH
##OWNER= nmrsu
$$ 2023-06-09 09:23:58.078 +0200  nmrsu@nmr20
$$ d:/u/data/nmr/nmr/mon149184_oz/2/pdata/701/outd
$$ process C:\Bruker\TopSpin4.1.3\prog\mod\acqdataserver.exe
##$CURPLOT= <>
##$CURPRIN= <>
##$DFORMAT= <>
##$LAYOUT= <>
##$LFORMAT= <>
##$PFORMAT= <>
##END=
