# Supplementary material for: Nitidane: An Irregular Prenylated Diterpene from the Cuticle of the Springtail Heteromurus nitidus
Source: J Nat Prod. 2024 Apr 26;87(5):1454–8. doi: 10.1021/acs.jnatprod.4c00258 (PMC11129290; doi:10.1021/acs.jnatprod.4c00258)
Supplement: Supplementary file 2 — np4c00258_si_002.zip [file np4c00258_si_002.zip › Nitidane (4)/13C/shimvalues]

# Fri Jun  9 07:30:28 2023
#$$PROBEIDENTIFIER=Z168568_0016
#$$PROBENAME=CP2.1 TCI 600S3 H&F/C/N-D-05 Z XT
#$$SHIMID=292722
#
# Active Shim Gradients
#
Z           		2573            
Z2          		1209            
Z3          		385             
Z4          		-3221           
Z5          		-126            
Z6          		6500            
Z7          		6652            
Z8          		-7154           
X           		-757            
XZ          		-2073           
XZ2         		1427            
XZ3         		4515            
XZ4         		-3221           
XZ5         		-50             
Y           		3157            
YZ          		405             
YZ2         		-7757           
YZ3         		2685            
YZ4         		-1186           
YZ5         		-808            
XY          		-14678          
XYZ         		8814            
XYZ2        		2563            
XYZ3        		-617            
XYZ4        		-231            
XYZ5        		78              
(X2-Y2)     		-7896           
(X2-Y2)Z    		-3960           
(X2-Y2)Z2   		-449            
(X2-Y2)Z3   		-651            
(X2-Y2)Z4   		-432            
(X2-Y2)Z5   		-160            
X3          		-5944           
X3Z         		-805            
Y3          		401             
Y3Z         		-540            
#
# Lock Parameter
#
FIELD		4986.396
LOCKPHASE		 327.700
LOCKPOWER		 -27.000
LOCKGAIN		 112.836
LOCKDC		 -75.000
LOCKSHIFT		   7.260
LOOPGAIN		 -12.000
LOOPTIME		   0.400
LOOPFILTER		 100.000
#
IEEE64_VERSION_CODE 1
#
# Shim currents 
#
SHIM_SETTING [ 1]     2435.90269956
SHIM_SETTING [ 2]     2765.86317882
SHIM_SETTING [ 3]    -3440.88139591
SHIM_SETTING [ 4]   -11185.55224018
SHIM_SETTING [ 5]     2814.41741747
SHIM_SETTING [ 6]     4554.06666076
SHIM_SETTING [ 7]     3806.45252165
SHIM_SETTING [ 8]    -9564.07822124
SHIM_SETTING [ 9]     2297.23749634
SHIM_SETTING [10]     -724.00410352
SHIM_SETTING [11]        0.00000000
SHIM_SETTING [12]      940.58600000
SHIM_SETTING [13]     -139.15100000
SHIM_SETTING [14]    -2492.23000070
SHIM_SETTING [15]      777.05900684
SHIM_SETTING [16]    -3207.44101083
SHIM_SETTING [17]    -3977.07200702
SHIM_SETTING [18]     7061.83799991
SHIM_SETTING [19]     -497.88199413
SHIM_SETTING [20]    -6045.19200302
SHIM_SETTING [21]   -10245.86100782
SHIM_SETTING [22]    -1269.64200701
SHIM_SETTING [23]    -9569.02599632
SHIM_SETTING [24]    -4701.66400144
SHIM_SETTING [25]    -4978.62200356
SHIM_SETTING [26]    -1586.79700770
SHIM_SETTING [27]    -3273.48400092
SHIM_SETTING [28]    -3075.21499823
SHIM_SETTING [29]    -5144.12401414
SHIM_SETTING [30]    -8005.38200645
SHIM_SETTING [31]     6681.06199992
SHIM_SETTING [32]    -8180.11100844
SHIM_SETTING [33]     1340.61198497
SHIM_SETTING [34]   -15421.17401395
SHIM_SETTING [35]    -9694.37100436
SHIM_SETTING [36]   -22953.36599316
SHIM_SETTING [37]     1777.10199964
SHIM_SETTING [38]     4100.17100296
SHIM_SETTING [39]    12024.22600320
SHIM_SETTING [40]        0.00000000
