# Supplementary material for: Nitidane: An Irregular Prenylated Diterpene from the Cuticle of the Springtail Heteromurus nitidus
Source: J Nat Prod. 2024 Apr 26;87(5):1454–8. doi: 10.1021/acs.jnatprod.4c00258 (PMC11129290; doi:10.1021/acs.jnatprod.4c00258)
Supplement: Supplementary file 2 — np4c00258_si_002.zip [file np4c00258_si_002.zip › Nitidane (4)/1H 2/pdata/1/auditp.txt]

##TITLE= Audit trail, TopSpin 4.1.3
##JCAMPDX= 5.01
##ORIGIN= Bruker BioSpin GmbH
##OWNER= nmrsu
$$ d:/u/data/nmr/nmr/mon149184_oz/4/pdata/1/auditp.txt
##AUDIT TRAIL=  $$ (NUMBER, WHEN, WHO, WHERE, PROCESS, VERSION, WHAT)
(   1,<2023-06-09 08:42:55.005 +0000>,<NMR20\nmrsu>,<NMR20>,<go4>,<TopSpin 4.1.3>,
      <acquisition in progress>)
$$ d:/u/data/nmr/nmr/mon149184_oz/4/audita.txt
(   2,<2023-06-09 09:09:19.311 +0000>,<NMR20\nmrsu>,<NMR20>,<go4>,<TopSpin 4.1.3>,
      <created by zg on 'Avance' (NMR20) by user 'NMR20\nmrsu'
       on data set with UUID 'a0a1f864-06a1-11ee-8bb3-0030d627526e'
       started at 2023-06-09 08:42:55.016 +0000, POWCHK enabled, PULCHK disabled,
       completed at 2023-06-09 09:09:19.309 +0000
       configuration hash MD5:
       60 46 3A D9 FC 40 AD 33 25 33 D8 CB BB 13 6A F0
       double data hash MD5: 128K
       10 5D D2 A6 D0 A8 5B E2 65 A2 72 BA 1D 47 61 A2>)
(   3,<2023-06-09 11:09:14.669 +0200>,<nmrsu>,<nmr20>,<xwish3>,<TopSpin 4.1.3>,
      <ICON-NMR User ID: nmr
       double data hash MD5: 128K
       10 5D D2 A6 D0 A8 5B E2 65 A2 72 BA 1D 47 61 A2>)
(   4,<2023-06-09 11:09:17.287 +0200>,<nmrsu/nmr>,<nmr20>,<proc1d>,<TopSpin 4.1.3>,
      <Start of raw data processing
       em LB = 0 SI = 128K 
       data hash MD5: 128K
       E7 B9 76 A2 65 66 D4 CC C3 C9 BE 59 59 EE 56 B0>)
(   5,<2023-06-09 11:09:17.352 +0200>,<nmrsu/nmr>,<nmr20>,<proc1d>,<TopSpin 4.1.3>,
      <ft FT_mod = 6 PKNL = 1 SI = 128K 
       data hash MD5: 128K
       77 9D E7 62 9D 98 8E AE 85 C8 8B D0 8A 6F F9 4F>)
(   6,<2023-06-09 11:09:17.752 +0200>,<nmrsu/nmr>,<nmr20>,<proc1d>,<TopSpin 4.1.3>,
      <apk 
       data hash MD5: 128K
       72 AC 85 EF 13 92 24 F5 28 83 29 A1 63 27 EB 60>)
(   7,<2023-06-09 11:09:17.852 +0200>,<nmrsu/nmr>,<nmr20>,<proc1d>,<TopSpin 4.1.3>,
      <abs ABSG = 5 
       data hash MD5: 128K
       5F 24 26 46 0D C8 37 81 94 F3 37 2B BC 08 6E 84>)
(   8,<2023-06-09 11:09:17.902 +0200>,<nmrsu/nmr>,<nmr20>,<peak>,<TopSpin 4.1.3>,
      <1D Peak picking
       data hash MD5: 128K
       5F 24 26 46 0D C8 37 81 94 F3 37 2B BC 08 6E 84>)
(   9,<2023-06-09 11:09:18.888 +0200>,<nmrsu/nmr>,<nmr20>,<xwish3>,<TopSpin 4.1.3>,
      <ICON-NMR User ID: nmr
       data hash MD5: 128K
       5F 24 26 46 0D C8 37 81 94 F3 37 2B BC 08 6E 84>)
(  10,<2023-06-12 08:29:17.232 +0200>,<nmrsu>,<nmr20>,<proc1d>,<TopSpin 4.1.3>,
      <pk fgphup PHC0 = 2.870383 PHC1 = -4.89375 
       data hash MD5: 128K
       AA 2B 8A 4E 44 57 39 B0 D3 5A 23 24 58 2A 06 BA>)
(  11,<2023-06-12 08:29:49.617 +0200>,<nmrsu>,<nmr20>,<proc1d>,<TopSpin 4.1.3>,
      <pk fgphup PHC0 = -0.090625 PHC1 = 0 
       data hash MD5: 128K
       F9 07 18 30 70 CE 45 59 47 89 3A 1F DE A7 34 70>)
(  12,<2023-06-12 08:29:51.660 +0200>,<nmrsu>,<nmr20>,<proc1d>,<TopSpin 4.1.3>,
      <abs ABSG = 5 
       data hash MD5: 128K
       7D 6A 9B 6C A5 02 D7 06 5F 90 F1 D3 7D B3 B9 84>)
(  13,<2023-06-12 08:29:56.264 +0200>,<nmrsu>,<nmr20>,<peak>,<TopSpin 4.1.3>,
      <1D Peak picking
       data hash MD5: 128K
       7D 6A 9B 6C A5 02 D7 06 5F 90 F1 D3 7D B3 B9 84>)
(  14,<2023-06-12 08:30:05.843 +0200>,<nmrsu>,<nmr20>,<peak>,<TopSpin 4.1.3>,
      <1D Peak picking
       data hash MD5: 128K
       7D 6A 9B 6C A5 02 D7 06 5F 90 F1 D3 7D B3 B9 84>)
(  15,<2023-06-12 08:30:15.312 +0200>,<nmrsu>,<nmr20>,<proc1d>,<TopSpin 4.1.3>,
      <Start of raw data processing
       efp LB = 0 FT_mod = 6 PKNL = 1 PHC0 = 39.82946 PHC1 = 5.710919 SI = 128K 
       data hash MD5: 128K
       83 3A 5F 09 C7 BA 92 CE A0 3D 1F 83 0F 0D 3F DC>)
(  16,<2023-06-12 08:30:19.164 +0200>,<nmrsu>,<nmr20>,<proc1d>,<TopSpin 4.1.3>,
      <abs ABSG = 5 
       data hash MD5: 128K
       75 A8 FF 98 8A F7 F6 79 A1 31 19 DE 2C C4 7C 70>)
(  17,<2023-06-12 08:30:21.967 +0200>,<nmrsu>,<nmr20>,<peak>,<TopSpin 4.1.3>,
      <1D Peak picking
       data hash MD5: 128K
       75 A8 FF 98 8A F7 F6 79 A1 31 19 DE 2C C4 7C 70>)
(  18,<2023-06-12 08:30:29.165 +0200>,<nmrsu>,<nmr20>,<peak>,<TopSpin 4.1.3>,
      <1D Peak picking
       data hash MD5: 128K
       75 A8 FF 98 8A F7 F6 79 A1 31 19 DE 2C C4 7C 70>)
(  19,<2023-06-12 08:30:56.447 +0200>,<nmrsu>,<nmr20>,<peak>,<TopSpin 4.1.3>,
      <1D Peak picking
       data hash MD5: 128K
       75 A8 FF 98 8A F7 F6 79 A1 31 19 DE 2C C4 7C 70>)
(  20,<2023-06-12 08:31:33.779 +0200>,<nmrsu>,<nmr20>,<peak>,<TopSpin 4.1.3>,
      <1D Peak picking
       data hash MD5: 128K
       75 A8 FF 98 8A F7 F6 79 A1 31 19 DE 2C C4 7C 70>)
(  21,<2023-06-12 08:31:40.650 +0200>,<nmrsu>,<nmr20>,<peak>,<TopSpin 4.1.3>,
      <1D Peak picking
       data hash MD5: 128K
       75 A8 FF 98 8A F7 F6 79 A1 31 19 DE 2C C4 7C 70>)
(  22,<2023-06-12 09:39:12.361 +0200>,<nmrsu>,<nmr20>,<peak>,<TopSpin 4.1.3>,
      <1D Peak picking
       data hash MD5: 128K
       75 A8 FF 98 8A F7 F6 79 A1 31 19 DE 2C C4 7C 70>)
(  23,<2023-06-12 09:39:42.190 +0200>,<nmrsu>,<nmr20>,<peak>,<TopSpin 4.1.3>,
      <1D Peak picking
       data hash MD5: 128K
       75 A8 FF 98 8A F7 F6 79 A1 31 19 DE 2C C4 7C 70>)
(  24,<2023-06-12 09:39:55.575 +0200>,<nmrsu>,<nmr20>,<peak>,<TopSpin 4.1.3>,
      <1D Peak picking
       data hash MD5: 128K
       75 A8 FF 98 8A F7 F6 79 A1 31 19 DE 2C C4 7C 70>)
(  25,<2023-06-12 09:40:00.702 +0200>,<nmrsu>,<nmr20>,<peak>,<TopSpin 4.1.3>,
      <1D Peak picking
       data hash MD5: 128K
       75 A8 FF 98 8A F7 F6 79 A1 31 19 DE 2C C4 7C 70>)
(  26,<2023-06-12 10:00:00.225 +0200>,<nmrsu>,<nmr20>,<peak>,<TopSpin 4.1.3>,
      <1D Peak picking
       data hash MD5: 128K
       75 A8 FF 98 8A F7 F6 79 A1 31 19 DE 2C C4 7C 70>)
(  27,<2023-06-12 10:00:08.258 +0200>,<nmrsu>,<nmr20>,<peak>,<TopSpin 4.1.3>,
      <1D Peak picking
       data hash MD5: 128K
       75 A8 FF 98 8A F7 F6 79 A1 31 19 DE 2C C4 7C 70>)
$$ C:/Users/Anton/Nextcloud/Doktorarbeit/Manuscripte/HEN M476/Nitidane NMR raw data/4/pdata/1/auditp.txt
(  28,<2024-04-19T11:16:36.207+0200>,<Anton>,<AK-Schulz-Anton>,<disknew>,<TopSpin 4.3.0>,
      <processed data deleted by delp>)
##END=

$$ hash MD5
$$ A0 29 24 03 1A A4 43 87 62 9D D1 48 7F 88 52 9A
