# Supplementary material for: Nitidane: An Irregular Prenylated Diterpene from the Cuticle of the Springtail Heteromurus nitidus
Source: J Nat Prod. 2024 Apr 26;87(5):1454–8. doi: 10.1021/acs.jnatprod.4c00258 (PMC11129290; doi:10.1021/acs.jnatprod.4c00258)
Supplement: Supplementary file 2 — np4c00258_si_002.zip [file np4c00258_si_002.zip › Nitidane (4)/1H 2/pdata/1/intrng]

P 0
7.395786   7.094612
5.310870   5.122598
5.122447   4.863043
2.867723   2.663560
2.663408   2.438511
2.279146   1.872181
1.872030   1.080652
0.275955   0.020941
0.020789   -0.202292
