# Supplementary material for: Nitidane: An Irregular Prenylated Diterpene from the Cuticle of the Springtail Heteromurus nitidus
Source: J Nat Prod. 2024 Apr 26;87(5):1454–8. doi: 10.1021/acs.jnatprod.4c00258 (PMC11129290; doi:10.1021/acs.jnatprod.4c00258)
Supplement: Supplementary file 2 — np4c00258_si_002.zip [file np4c00258_si_002.zip › Nitidane (4)/1H 2/pdata/1/peaklist.xml]

<?xml version="1.0" encoding="UTF-8"?>
<PeakList>
  <PeakList1D>
    <PeakList1DHeader creator="nmrsu" date="2023-06-12T10:00:08.274+02:00" expNo="4" name="mon149184_oz" owner="" procNo="1" source="d:/u/data/nmr/nmr">
      <PeakPickDetails>F1=7.669240ppm, F2=6.898748ppm, MI=50.00cm, MAXI=10000.00cm, PC=4.000
      </PeakPickDetails>
    </PeakList1DHeader>
    <Peak1D F1="7.260638" intensity="9.602782e+01" type="0"/>
  </PeakList1D>
</PeakList>
