# Supplementary material for: Nitidane: An Irregular Prenylated Diterpene from the Cuticle of the Springtail Heteromurus nitidus
Source: J Nat Prod. 2024 Apr 26;87(5):1454–8. doi: 10.1021/acs.jnatprod.4c00258 (PMC11129290; doi:10.1021/acs.jnatprod.4c00258)
Supplement: Supplementary file 2 — np4c00258_si_002.zip [file np4c00258_si_002.zip › Nitidane (4)/1H 2/pdata/1/peakrng]

P    #regions in PPM
# 2023-06-12 10:00:08 +0200  nmrsu@nmr20
# low field   high field   mi   maxi
  16.0496501922607  -3.78732109069824  0.050  10000.000  # for region 1
