# Supplementary material for: Nitidane: An Irregular Prenylated Diterpene from the Cuticle of the Springtail Heteromurus nitidus
Source: J Nat Prod. 2024 Apr 26;87(5):1454–8. doi: 10.1021/acs.jnatprod.4c00258 (PMC11129290; doi:10.1021/acs.jnatprod.4c00258)
Supplement: Supplementary file 2 — np4c00258_si_002.zip [file np4c00258_si_002.zip › Nitidane (4)/1H 2/pdata/700/complexCurve.csv]

77.5346	-6.60171
77.5051	-6.86141
77.4881	-7.12214
77.4502	-7.35389
77.4206	-7.59651
77.3834	-7.87183
77.3389	-8.11268
77.3041	-8.35414
77.2702	-8.62283
77.2329	-8.90003
77.1879	-9.13058
77.1618	-9.38664
77.1234	-9.65498
77.0859	-9.90575
77.0342	-10.1618
76.9874	-10.4007
76.964	-10.6659
76.8911	-10.8938
76.868	-11.1651
76.8216	-11.402
76.7744	-11.6684
76.7357	-11.92
76.7017	-12.1708
76.6265	-12.4315
76.5819	-12.6887
76.5418	-12.9392
76.4817	-13.1992
76.4424	-13.4462
76.3707	-13.6916
76.3016	-13.9333
76.2564	-14.2103
76.2015	-14.4497
76.1516	-14.7165
76.0954	-14.9671
76.0454	-15.2195
76.0047	-15.4663
75.9151	-15.7154
75.863	-15.9763
75.8031	-16.2228
75.7255	-16.4727
75.6593	-16.7229
75.5985	-16.9993
75.544	-17.243
75.4641	-17.4997
75.4017	-17.7545
75.322	-18.0083
75.2596	-18.2479
75.1853	-18.5295
75.1009	-18.7592
75.0239	-19.0172
74.9599	-19.2803
74.8869	-19.5347
74.8095	-19.7817
74.7346	-20.0528
74.6577	-20.2861
74.5699	-20.5329
74.4961	-20.7854
74.4075	-21.0457
74.3363	-21.3102
74.2482	-21.5725
74.1676	-21.8077
74.0978	-22.0523
73.9899	-22.3182
73.9168	-22.5741
73.8274	-22.8387
73.7341	-23.089
73.6428	-23.353
73.5643	-23.589
73.4452	-23.8545
73.3743	-24.0982
73.2841	-24.365
73.195	-24.6234
73.0883	-24.8682
72.9805	-25.1367
72.8942	-25.391
72.7607	-25.6469
72.6611	-25.9048
72.5641	-26.1664
72.4682	-26.4068
72.368	-26.6648
72.2576	-26.9106
72.1391	-27.1812
72.0441	-27.4289
71.9304	-27.6662
71.829	-27.9355
71.7224	-28.2009
71.6102	-28.4534
71.519	-28.6993
71.3805	-28.9649
71.2695	-29.2029
71.1707	-29.4703
71.0285	-29.7268
70.9007	-29.9637
70.7754	-30.2557
70.6537	-30.4777
70.5337	-30.7526
70.4098	-31.026
70.2683	-31.3055
70.1571	-31.5539
70.0368	-31.7707
69.8932	-32.0563
69.7529	-32.2946
69.6276	-32.5567
69.4859	-32.8065
69.3493	-33.078
69.2161	-33.2911
69.0847	-33.5863
68.9476	-33.8353
68.7904	-34.0658
68.646	-34.3344
68.4955	-34.6048
68.3659	-34.8552
68.2022	-35.1066
68.0643	-35.3826
67.8714	-35.6422
67.7358	-35.915
67.5753	-36.1476
67.4284	-36.4333
67.2716	-36.7028
67.1147	-36.9403
66.9287	-37.2027
66.7859	-37.4538
66.6229	-37.7536
66.4293	-37.9988
66.2705	-38.2472
66.1023	-38.4879
65.933	-38.7671
65.7668	-39.0291
65.5858	-39.3033
65.3913	-39.564
65.2032	-39.8366
65.0052	-40.0763
64.8184	-40.3372
64.6461	-40.6235
64.4653	-40.8938
64.2738	-41.1349
64.0635	-41.3962
63.865	-41.6708
63.6688	-41.9539
63.4449	-42.2012
63.2515	-42.466
63.0404	-42.7388
62.8312	-42.9848
62.6147	-43.2736
62.4015	-43.5416
62.1691	-43.799
61.9182	-44.0752
61.6959	-44.326
61.4773	-44.6315
61.2789	-44.8781
61.0292	-45.1531
60.773	-45.3953
60.5589	-45.6815
60.3198	-45.9643
60.0549	-46.225
59.8465	-46.5074
59.569	-46.7728
59.317	-47.028
59.0461	-47.2923
58.7771	-47.557
58.5093	-47.8516
58.241	-48.129
57.9441	-48.41
57.6806	-48.6733
57.3688	-48.9426
57.0938	-49.1929
56.7727	-49.4822
56.5052	-49.7774
56.172	-50.0315
55.864	-50.3254
55.5613	-50.6036
55.2296	-50.8857
54.9017	-51.1678
54.5542	-51.443
54.2273	-51.7205
53.8665	-52.006
53.5239	-52.263
53.2227	-52.6231
52.8042	-52.8364
52.4221	-53.0912
52.0422	-53.3789
51.6619	-53.6748
51.2441	-53.9091
50.8542	-54.2107
50.4278	-54.501
50.0016	-54.7462
49.5878	-55.0538
49.138	-55.2955
48.7019	-55.5778
48.2325	-55.8611
47.7303	-56.1045
47.2749	-56.3787
46.7743	-56.6707
46.288	-56.9166
45.7746	-57.2086
45.2109	-57.4721
44.6636	-57.7149
44.1082	-57.9482
43.541	-58.2182
42.9608	-58.4576
42.3558	-58.6944
41.7467	-58.9689
41.0861	-59.2092
40.439	-59.4305
39.7605	-59.6294
39.0666	-59.8675
38.3855	-60.1013
37.6226	-60.3041
36.865	-60.4729
36.1064	-60.6532
35.2805	-60.8502
34.4593	-60.9824
33.6012	-61.166
32.741	-61.284
31.8123	-61.4085
30.8714	-61.4755
29.9125	-61.5683
28.8832	-61.644
27.8685	-61.6696
26.7931	-61.6647
25.7076	-61.614
24.5674	-61.5419
23.4051	-61.4673
22.1836	-61.3304
20.9465	-61.1402
19.6358	-60.9045
18.3538	-60.6016
16.9548	-60.2265
15.532	-59.8177
14.0535	-59.2984
12.6096	-58.7311
11.1076	-58.0158
9.55838	-57.2785
7.99258	-56.3899
6.41192	-55.3589
4.82712	-54.2646
3.20515	-52.9739
1.59594	-51.5522
0.0597369	-50.0106
-1.49006	-48.3048
-3.00611	-46.3597
-4.37297	-44.303
-5.68466	-42.0713
-6.84267	-39.6491
-7.92112	-36.9549
-8.75487	-34.1335
-9.4434	-31.1859
-9.86813	-28.1073
-10.033	-24.8329
-9.8826	-21.471
-9.40718	-18.1529
-8.64634	-14.761
-7.47456	-11.3534
-6.00648	-8.02148
-4.17443	-4.89461
-1.99774	-1.88693
0.455923	0.829018
3.16034	3.37075
6.0743	5.56029
9.189	7.46638
12.4621	9.02654
15.7456	10.2464
19.1221	11.1028
22.4277	11.6274
25.6822	11.8846
28.8872	11.8209
31.9553	11.5022
34.8644	10.96
37.6064	10.2037
40.2304	9.28812
42.6521	8.19414
44.8907	7.02358
46.9754	5.73694
48.9083	4.3561
50.6102	2.96375
52.2135	1.53199
53.6678	0.0357646
54.9867	-1.46698
56.1527	-2.95396
57.2117	-4.46077
58.1658	-5.94047
58.9987	-7.40417
59.7438	-8.82024
60.3915	-10.2135
60.9789	-11.5931
61.4681	-12.9493
61.9213	-14.2499
62.3008	-15.5321
62.5889	-16.7352
62.8504	-17.9804
63.0925	-19.1677
63.2369	-20.3032
63.3836	-21.4114
63.4571	-22.4621
63.5679	-23.5144
63.595	-24.528
63.6247	-25.5226
63.6061	-26.4845
63.5751	-27.4306
63.5458	-28.3015
63.4783	-29.177
63.3869	-30.0519
63.2915	-30.857
63.1887	-31.638
63.0509	-32.4324
62.8949	-33.2208
62.759	-33.9224
62.6109	-34.6619
62.4457	-35.3533
62.2475	-36.0228
62.084	-36.6778
61.8892	-37.3477
61.7146	-37.9786
61.5049	-38.5706
61.2702	-39.1809
61.0996	-39.7659
60.896	-40.3246
60.6656	-40.9063
60.4361	-41.4473
60.2035	-41.9757
59.9767	-42.4746
59.7763	-43.0219
59.539	-43.5059
59.3178	-43.9978
59.0626	-44.433
58.8353	-44.9204
58.5901	-45.3608
58.334	-45.8438
58.0893	-46.2775
57.8704	-46.7089
57.6285	-47.1281
57.3572	-47.5536
57.1314	-47.9223
56.9077	-48.3271
56.6467	-48.7184
56.3958	-49.1145
56.1655	-49.4756
55.8848	-49.864
55.6547	-50.2385
55.4222	-50.5958
55.1622	-50.9487
54.9165	-51.2693
54.6722	-51.6306
54.4448	-51.9608
54.2131	-52.3001
53.9275	-52.6575
53.7228	-52.9491
53.4517	-53.2655
53.1847	-53.5893
52.9625	-53.8642
52.7066	-54.1915
52.4507	-54.4874
52.1656	-54.7639
51.9717	-55.0444
51.7392	-55.3389
51.4473	-55.6552
51.2003	-55.9085
50.9545	-56.1768
50.686	-56.4547
50.4851	-56.6911
50.2545	-56.9578
49.983	-57.2239
49.7568	-57.4875
49.4633	-57.7399
49.2767	-58.0102
49.0275	-58.248
48.7796	-58.5106
48.5189	-58.7784
48.2634	-58.9579
48.0017	-59.2452
47.792	-59.4317
47.5449	-59.701
47.2739	-59.927
47.0097	-60.1546
46.7785	-60.3676
46.5141	-60.6399
46.3045	-60.804
46.0439	-61.0366
45.8172	-61.2207
45.5571	-61.4727
45.3055	-61.6682
45.0878	-61.8649
44.8152	-62.0959
44.5775	-62.3116
44.3354	-62.4965
44.0984	-62.6891
43.8318	-62.8904
43.5713	-63.0565
43.3317	-63.2779
43.1087	-63.4583
42.8499	-63.6779
42.6138	-63.873
42.3646	-64.0413
42.1367	-64.2248
41.8833	-64.3895
41.6282	-64.5818
41.3888	-64.7764
41.1398	-64.9398
40.8947	-65.1262
40.6439	-65.3184
40.4367	-65.4886
40.1825	-65.6436
39.9135	-65.8278
39.6951	-65.9909
39.4266	-66.1674
39.1849	-66.3646
38.9525	-66.5023
38.7351	-66.6548
38.4567	-66.8401
38.2186	-66.9932
37.9639	-67.1678
37.7633	-67.3262
37.5022	-67.4948
37.2454	-67.6336
36.9863	-67.7906
36.7556	-67.9524
36.4735	-68.0858
36.2596	-68.2303
36.0098	-68.3719
35.7506	-68.5182
35.5084	-68.7041
35.2448	-68.8157
35.01	-68.9998
34.7486	-69.1179
34.5121	-69.2578
34.2862	-69.4137
34.0772	-69.5119
33.7864	-69.6748
33.5896	-69.7793
33.3237	-69.9742
33.0544	-70.1092
32.7969	-70.2473
32.5093	-70.3595
32.2928	-70.5012
32.0439	-70.6228
31.8058	-70.7541
31.5812	-70.862
31.2872	-71.0046
31.054	-71.085
30.7982	-71.2471
30.5437	-71.4033
30.251	-71.5229
30.0298	-71.6369
29.8105	-71.7349
29.5444	-71.865
29.2674	-71.9637
29.0434	-72.0739
28.7592	-72.1846
28.5311	-72.335
28.2758	-72.438
28.0182	-72.5727
27.7565	-72.6731
27.4969	-72.7733
27.2448	-72.8596
26.9981	-72.971
26.7588	-73.1008
26.4794	-73.1718
26.1894	-73.2772
25.9535	-73.4172
25.7369	-73.51
25.4168	-73.544
25.1994	-73.6672
24.9301	-73.7761
24.6904	-73.8496
24.4332	-73.9471
24.1483	-74.0636
23.9101	-74.1197
23.6602	-74.2158
23.3846	-74.3247
23.1415	-74.3867
22.8809	-74.4495
22.6217	-74.5662
22.3546	-74.645
22.1261	-74.6996
21.8409	-74.8138
21.6028	-74.906
21.3357	-74.9547
21.0865	-75.0085
20.8028	-75.0944
20.5724	-75.2056
20.3104	-75.2253
20.0513	-75.3423
19.791	-75.3549
19.5285	-75.4425
19.2619	-75.5367
19.0128	-75.5679
18.761	-75.6313
18.5017	-75.6818
18.2902	-75.7716
18.017	-75.7826
17.7415	-75.8698
17.4759	-75.9178
17.2351	-75.942
17.0089	-76.019
16.7645	-76.0929
16.542	-76.1623
16.2702	-76.2157
16.0461	-76.2442
15.7707	-76.3192
15.5182	-76.3438
15.2605	-76.416
15.0195	-76.4589
14.7387	-76.505
14.5287	-76.5528
14.3043	-76.6202
13.9923	-76.6595
13.8052	-76.6996
13.556	-76.7617
13.3391	-76.7747
13.0648	-76.8552
12.852	-76.9134
12.5658	-76.9137
