# Supplementary material for: Nitidane: An Irregular Prenylated Diterpene from the Cuticle of the Springtail Heteromurus nitidus
Source: J Nat Prod. 2024 Apr 26;87(5):1454–8. doi: 10.1021/acs.jnatprod.4c00258 (PMC11129290; doi:10.1021/acs.jnatprod.4c00258)
Supplement: Supplementary file 2 — np4c00258_si_002.zip [file np4c00258_si_002.zip › Nitidane (4)/1H 2/pdata/991/ct1t2.txt]

SIMFIT RESULTS
==============

Dataset : d:/u/data/nmr/nmr/mon149184_oz/4/pdata/991/ct1t2.txt

INTENSITY fit : Exponential decay (T2 or T1rho) : I[t]=I[0]*exp(-t/T)

60 points for Peak 1

Converged after 142 iterations!

Results     Comp. 1       Comp. 2    

I[0]  =    1.153e+00     2.441e-01  
T     =       2.352s       18.862s  

RSS   =    1.074e-02
SD    =    1.338e-02

Point       Tau          Expt          Calc       Difference

    1       1.000s     1.000e+00     9.853e-01   -1.466e-02
    2       2.000s     6.786e-01     7.123e-01    3.372e-02
    3       3.000s     5.507e-01     5.303e-01   -2.044e-02
    4       4.000s     3.837e-01     4.080e-01    2.430e-02
    5       5.000s     3.504e-01     3.248e-01   -2.558e-02
    6       6.000s     2.552e-01     2.675e-01    1.226e-02
    7       7.000s     2.560e-01     2.272e-01   -2.878e-02
    8       8.000s     1.818e-01     1.981e-01    1.632e-02
    9       9.000s     1.971e-01     1.766e-01   -2.054e-02
   10      10.000s     1.537e-01     1.601e-01    6.361e-03
   11      11.000s     1.714e-01     1.470e-01   -2.440e-02
   12      12.000s     1.212e-01     1.362e-01    1.502e-02
   13      13.000s     1.428e-01     1.271e-01   -1.567e-02
   14      14.000s     1.023e-01     1.192e-01    1.689e-02
   15      15.000s     1.204e-01     1.122e-01   -8.295e-03
   16      16.000s     8.850e-02     1.058e-01    1.728e-02
   17      17.000s     1.033e-01     9.994e-02   -3.353e-03
   18      18.000s     7.095e-02     9.454e-02    2.359e-02
   19      19.000s     9.226e-02     8.949e-02   -2.766e-03
   20      20.000s     7.523e-02     8.477e-02    9.540e-03
   21      21.000s     8.910e-02     8.032e-02   -8.774e-03
   22      22.000s     5.271e-02     7.613e-02    2.342e-02
   23      23.000s     7.632e-02     7.217e-02   -4.152e-03
   24      24.000s     5.457e-02     6.842e-02    1.386e-02
   25      25.000s     7.414e-02     6.488e-02   -9.263e-03
   26      26.000s     4.657e-02     6.152e-02    1.495e-02
   27      27.000s     6.365e-02     5.834e-02   -5.310e-03
   28      28.000s     4.691e-02     5.532e-02    8.416e-03
   29      29.000s     5.635e-02     5.246e-02   -3.886e-03
   30      30.000s     3.750e-02     4.975e-02    1.225e-02
   31      31.000s     5.238e-02     4.718e-02   -5.195e-03
   32      32.000s     3.781e-02     4.475e-02    6.939e-03
   33      33.000s     5.720e-02     4.243e-02   -1.476e-02
   34      34.000s     3.560e-02     4.024e-02    4.644e-03
   35      35.000s     4.851e-02     3.816e-02   -1.035e-02
   36      36.000s     2.814e-02     3.619e-02    8.053e-03
   37      37.000s     4.590e-02     3.433e-02   -1.157e-02
   38      38.000s     2.355e-02     3.255e-02    9.000e-03
   39      39.000s     4.510e-02     3.087e-02   -1.423e-02
   40      40.000s     2.084e-02     2.928e-02    8.439e-03
   41      41.000s     3.877e-02     2.777e-02   -1.101e-02
   42      42.000s     1.798e-02     2.633e-02    8.351e-03
   43      43.000s     3.911e-02     2.497e-02   -1.414e-02
   44      44.000s     1.493e-02     2.368e-02    8.749e-03
   45      45.000s     3.742e-02     2.246e-02   -1.496e-02
   46      46.000s     1.961e-02     2.130e-02    1.693e-03
   47      47.000s     2.689e-02     2.020e-02   -6.687e-03
   48      48.000s     1.902e-02     1.916e-02    1.329e-04
   49      49.000s     2.435e-02     1.817e-02   -6.178e-03
   50      50.000s     1.698e-02     1.723e-02    2.464e-04
   51      51.000s     2.484e-02     1.634e-02   -8.495e-03
   52      52.000s     1.299e-02     1.550e-02    2.506e-03
   53      53.000s     2.504e-02     1.470e-02   -1.034e-02
   54      54.000s     1.351e-02     1.394e-02    4.284e-04
   55      55.000s     2.524e-02     1.322e-02   -1.202e-02
   56      56.000s     1.026e-02     1.254e-02    2.278e-03
   57      57.000s     2.069e-02     1.189e-02   -8.801e-03
   58      58.000s     1.283e-02     1.127e-02   -1.557e-03
   59      59.000s     1.830e-02     1.069e-02   -7.603e-03
   60      60.000s     8.606e-03     1.014e-02    1.534e-03

============================================================
