# Supplementary material for: Nitidane: An Irregular Prenylated Diterpene from the Cuticle of the Springtail Heteromurus nitidus
Source: J Nat Prod. 2024 Apr 26;87(5):1454–8. doi: 10.1021/acs.jnatprod.4c00258 (PMC11129290; doi:10.1021/acs.jnatprod.4c00258)
Supplement: Supplementary file 2 — np4c00258_si_002.zip [file np4c00258_si_002.zip › Nitidane (4)/1H 2/pdata/991/t1ascii]

SIMFIT 1
1   1888923
2   1281729
3   1040229
4   724686
5   661916
6   482143
7   483503
8   343429
9   372334
10   290320
11   323672
12   228897
13   269686
14   193233
15   227514
16   167167
17   195120
18   134022
19   174272
20   142099
21   168294
22   99566
23   144164
24   103070
25   140045
26   87974
27   120224
28   88601
29   106438
30   70839
31   98936
32   71414
33   108039
34   67243
35   91633
36   53157
37   86701
38   44490
39   85197
40   39362
41   73240
42   33966
43   73875
44   28209
45   70682
46   37036
47   50789
48   35936
49   45988
50   32081
51   46912
52   24538
53   47290
54   25518
55   47669
56   19376
57   39080
58   24238
59   34559
60   16256
