# Supplementary material for: Nitidane: An Irregular Prenylated Diterpene from the Cuticle of the Springtail Heteromurus nitidus
Source: J Nat Prod. 2024 Apr 26;87(5):1454–8. doi: 10.1021/acs.jnatprod.4c00258 (PMC11129290; doi:10.1021/acs.jnatprod.4c00258)
Supplement: Supplementary file 2 — np4c00258_si_002.zip [file np4c00258_si_002.zip › Nitidane (4)/1H 2/pdata/991/t1ints.txt]

181
1 0 0
0 0 1
1 1.88892e+06 0
2 0 0
0 0 1
1 1.28173e+06 0
3 0 0
0 0 1
1 1.04023e+06 0
4 0 0
0 0 1
1 724686 0
5 0 0
0 0 1
1 661916 0
6 0 0
0 0 1
1 482143 0
7 0 0
0 0 1
1 483503 0
8 0 0
0 0 1
1 343429 0
9 0 0
0 0 1
1 372334 0
10 0 0
0 0 1
1 290320 0
11 0 0
0 0 1
1 323672 0
12 0 0
0 0 1
1 228897 0
13 0 0
0 0 1
1 269686 0
14 0 0
0 0 1
1 193233 0
15 0 0
0 0 1
1 227514 0
16 0 0
0 0 1
1 167167 0
17 0 0
0 0 1
1 195120 0
18 0 0
0 0 1
1 134022 0
19 0 0
0 0 1
1 174272 0
20 0 0
0 0 1
1 142099 0
21 0 0
0 0 1
1 168294 0
22 0 0
0 0 1
1 99566 0
23 0 0
0 0 1
1 144164 0
24 0 0
0 0 1
1 103070 0
25 0 0
0 0 1
1 140045 0
26 0 0
0 0 1
1 87974 0
27 0 0
0 0 1
1 120224 0
28 0 0
0 0 1
1 88601 0
29 0 0
0 0 1
1 106438 0
30 0 0
0 0 1
1 70839 0
31 0 0
0 0 1
1 98936 0
32 0 0
0 0 1
1 71414 0
33 0 0
0 0 1
1 108039 0
34 0 0
0 0 1
1 67243 0
35 0 0
0 0 1
1 91633 0
36 0 0
0 0 1
1 53157 0
37 0 0
0 0 1
1 86701 0
38 0 0
0 0 1
1 44490 0
39 0 0
0 0 1
1 85197 0
40 0 0
0 0 1
1 39362 0
41 0 0
0 0 1
1 73240 0
42 0 0
0 0 1
1 33966 0
43 0 0
0 0 1
1 73875 0
44 0 0
0 0 1
1 28209 0
45 0 0
0 0 1
1 70682 0
46 0 0
0 0 1
1 37036 0
47 0 0
0 0 1
1 50789 0
48 0 0
0 0 1
1 35936 0
49 0 0
0 0 1
1 45988 0
50 0 0
0 0 1
1 32081 0
51 0 0
0 0 1
1 46912 0
52 0 0
0 0 1
1 24538 0
53 0 0
0 0 1
1 47290 0
54 0 0
0 0 1
1 25518 0
55 0 0
0 0 1
1 47669 0
56 0 0
0 0 1
1 19376 0
57 0 0
0 0 1
1 39080 0
58 0 0
0 0 1
1 24238 0
59 0 0
0 0 1
1 34559 0
60 0 0
0 0 1
1 16256 0
-1 0 0
