# Supplementary material for: Nitidane: An Irregular Prenylated Diterpene from the Cuticle of the Springtail Heteromurus nitidus
Source: J Nat Prod. 2024 Apr 26;87(5):1454–8. doi: 10.1021/acs.jnatprod.4c00258 (PMC11129290; doi:10.1021/acs.jnatprod.4c00258)
Supplement: Supplementary file 2 — np4c00258_si_002.zip [file np4c00258_si_002.zip › Nitidane (4)/1H 2/pdata/991/t1par]

##TITLE= Parameter file, TopSpin 4.1.3
##JCAMPDX= 5.0
##DATATYPE= Parameter Values
##NPOINTS= 88	$$ modification sequence number
##ORIGIN= Bruker BioSpin GmbH
##OWNER= nmrsu
$$ 2023-06-12 10:00:08.541 +0200  nmrsu@nmr20
$$ d:/u/data/nmr/nmr/mon149184_oz/4/pdata/991/t1par
$$ process C:\Bruker\TopSpin4.1.3\prog\mod\t1.exe
##$BIGDEL= 100
##$CALCDN= yes
##$COMPNO= 2
##$CONV= 1e-05
##$CURSOR= 1
##$DRIFT= 5
##$EDGUESS= 0
##$EDPARM= 0
##$FCTTYPE= 4
##$FIDNUMB= 0
##$FITT1T2= 0
##$FITTYPE= 0
##$GAMM= 10000
##$GRADIEN= 1
##$GUESSES= (0..23)
0.75 10 0.25 100 1 1 1 1 1 1 1 1 0.1 1 0.1 10 1 1 1 1 1 1 1 1
##$INC= 1
##$INTRNG= 1
##$LISTINC= 0.001
##$LISTTYP= <vdlist>
##$LITDEL= 10
##$MAXPNTS= 12
##$NUMPNTS= 60
##$NUMTERM= 2
##$PARM= (0..11)
1.15335416156818 2.35174701255103 0.244076198382912 18.8620853201162 0
0 0 0 0 0 0 0
##$PDTYP= <pd>
##$REGIONS= 2
##$SHOWINT= yes
##$SHOWPP= yes
##$SHOWTXT= 1
##$START= 1
##$X_END= 60
##$X_START= 1
##$Y_END= 1888923
##$Y_START= 0
##END=
