# Supplementary material for: Nitidane: An Irregular Prenylated Diterpene from the Cuticle of the Springtail Heteromurus nitidus
Source: J Nat Prod. 2024 Apr 26;87(5):1454–8. doi: 10.1021/acs.jnatprod.4c00258 (PMC11129290; doi:10.1021/acs.jnatprod.4c00258)
Supplement: Supplementary file 2 — np4c00258_si_002.zip [file np4c00258_si_002.zip › Nitidane (4)/1H 2/pdata/992/ct1t2.txt]

SIMFIT RESULTS
==============

Dataset : d:/u/data/nmr/nmr/mon149184_oz/4/pdata/992/ct1t2.txt

INTENSITY fit : Exponential decay (T2 or T1rho) : I[t]=I[0]*exp(-t/T)

60 points for Peak 1

Converged after 252 iterations!

Results     Comp. 1       Comp. 2    

I[0]  =    9.899e-01     2.472e-01  
T     =       3.448s       17.211s  

RSS   =    2.081e-02
SD    =    1.862e-02

Point       Tau          Expt          Calc       Difference

    1       1.000s     1.000e+00     9.739e-01   -2.607e-02
    2       2.000s     7.177e-01     7.743e-01    5.658e-02
    3       3.000s     6.541e-01     6.224e-01   -3.169e-02
    4       4.000s     4.734e-01     5.063e-01    3.290e-02
    5       5.000s     4.623e-01     4.171e-01   -4.524e-02
    6       6.000s     3.260e-01     3.482e-01    2.223e-02
    7       7.000s     3.256e-01     2.946e-01   -3.094e-02
    8       8.000s     2.322e-01     2.526e-01    2.035e-02
    9       9.000s     2.405e-01     2.193e-01   -2.120e-02
   10      10.000s     1.639e-01     1.927e-01    2.886e-02
   11      11.000s     1.897e-01     1.712e-01   -1.844e-02
   12      12.000s     1.316e-01     1.536e-01    2.205e-02
   13      13.000s     1.610e-01     1.390e-01   -2.198e-02
   14      14.000s     1.085e-01     1.267e-01    1.815e-02
   15      15.000s     1.421e-01     1.162e-01   -2.592e-02
   16      16.000s     8.949e-02     1.071e-01    1.764e-02
   17      17.000s     1.139e-01     9.922e-02   -1.472e-02
   18      18.000s     7.285e-02     9.222e-02    1.937e-02
   19      19.000s     1.028e-01     8.597e-02   -1.685e-02
   20      20.000s     6.045e-02     8.034e-02    1.988e-02
   21      21.000s     9.368e-02     7.522e-02   -1.846e-02
   22      22.000s     5.376e-02     7.053e-02    1.678e-02
   23      23.000s     8.151e-02     6.622e-02   -1.529e-02
   24      24.000s     4.742e-02     6.224e-02    1.482e-02
   25      25.000s     6.820e-02     5.854e-02   -9.658e-03
   26      26.000s     4.612e-02     5.510e-02    8.983e-03
   27      27.000s     6.159e-02     5.189e-02   -9.705e-03
   28      28.000s     3.224e-02     4.888e-02    1.664e-02
   29      29.000s     5.158e-02     4.607e-02   -5.514e-03
   30      30.000s     2.717e-02     4.342e-02    1.626e-02
   31      31.000s     4.850e-02     4.094e-02   -7.565e-03
   32      32.000s     2.644e-02     3.861e-02    1.216e-02
   33      33.000s     4.919e-02     3.641e-02   -1.278e-02
   34      34.000s     1.556e-02     3.434e-02    1.878e-02
   35      35.000s     4.074e-02     3.239e-02   -8.351e-03
   36      36.000s     2.067e-02     3.056e-02    9.884e-03
   37      37.000s     3.685e-02     2.882e-02   -8.024e-03
   38      38.000s     1.340e-02     2.719e-02    1.379e-02
   39      39.000s     3.446e-02     2.566e-02   -8.809e-03
   40      40.000s     7.638e-03     2.421e-02    1.657e-02
   41      41.000s     3.964e-02     2.284e-02   -1.680e-02
   42      42.000s     1.340e-02     2.155e-02    8.146e-03
   43      43.000s     3.541e-02     2.033e-02   -1.508e-02
   44      44.000s     1.183e-02     1.918e-02    7.356e-03
   45      45.000s     2.874e-02     1.810e-02   -1.064e-02
   46      46.000s     1.011e-02     1.708e-02    6.967e-03
   47      47.000s     2.523e-02     1.611e-02   -9.123e-03
   48      48.000s     3.613e-03     1.520e-02    1.159e-02
   49      49.000s     2.983e-02     1.434e-02   -1.549e-02
   50      50.000s     6.401e-03     1.353e-02    7.133e-03
   51      51.000s     2.776e-02     1.277e-02   -1.499e-02
   52      52.000s     8.191e-03     1.205e-02    3.859e-03
   53      53.000s     2.538e-02     1.137e-02   -1.401e-02
   54      54.000s     4.576e-03     1.073e-02    6.151e-03
   55      55.000s     2.526e-02     1.012e-02   -1.513e-02
   56      56.000s     1.064e-02     9.550e-03   -1.091e-03
   57      57.000s     1.625e-02     9.011e-03   -7.241e-03
   58      58.000s     3.807e-03     8.503e-03    4.696e-03
   59      59.000s     2.398e-02     8.023e-03   -1.595e-02
   60      60.000s     4.508e-03     7.570e-03    3.062e-03

============================================================
