# Supplementary material for: Nitidane: An Irregular Prenylated Diterpene from the Cuticle of the Springtail Heteromurus nitidus
Source: J Nat Prod. 2024 Apr 26;87(5):1454–8. doi: 10.1021/acs.jnatprod.4c00258 (PMC11129290; doi:10.1021/acs.jnatprod.4c00258)
Supplement: Supplementary file 2 — np4c00258_si_002.zip [file np4c00258_si_002.zip › Nitidane (4)/1H 2/pdata/992/t1ascii]

SIMFIT 1
1   2146633
2   1540703
3   1404045
4   1016128
5   992429
6   699724
7   698840
8   498533
9   516337
10   351798
11   407134
12   282390
13   345514
14   232963
15   305062
16   192103
17   244595
18   156384
19   220723
20   129773
21   201092
22   115396
23   174971
24   101801
25   146404
26   99000
27   132220
28   69210
29   110724
30   58314
31   104122
32   56766
33   105585
34   33404
35   87458
36   44373
37   79100
38   28767
39   73982
40   16397
41   85094
42   28767
43   76007
44   25384
45   61691
46   21701
47   54170
48   7755
49   64033
50   13741
51   59586
52   17582
53   54489
54   9823
55   54216
56   22844
57   34888
58   8172
59   51471
60   9677
