# Supplementary material for: Nitidane: An Irregular Prenylated Diterpene from the Cuticle of the Springtail Heteromurus nitidus
Source: J Nat Prod. 2024 Apr 26;87(5):1454–8. doi: 10.1021/acs.jnatprod.4c00258 (PMC11129290; doi:10.1021/acs.jnatprod.4c00258)
Supplement: Supplementary file 2 — np4c00258_si_002.zip [file np4c00258_si_002.zip › Nitidane (4)/1H 2/pdata/992/t1ints.txt]

181
1 0 0
0 0 1
1 2.14663e+06 0
2 0 0
0 0 1
1 1.5407e+06 0
3 0 0
0 0 1
1 1.40404e+06 0
4 0 0
0 0 1
1 1.01613e+06 0
5 0 0
0 0 1
1 992429 0
6 0 0
0 0 1
1 699724 0
7 0 0
0 0 1
1 698840 0
8 0 0
0 0 1
1 498533 0
9 0 0
0 0 1
1 516337 0
10 0 0
0 0 1
1 351798 0
11 0 0
0 0 1
1 407134 0
12 0 0
0 0 1
1 282390 0
13 0 0
0 0 1
1 345514 0
14 0 0
0 0 1
1 232963 0
15 0 0
0 0 1
1 305062 0
16 0 0
0 0 1
1 192103 0
17 0 0
0 0 1
1 244595 0
18 0 0
0 0 1
1 156384 0
19 0 0
0 0 1
1 220723 0
20 0 0
0 0 1
1 129773 0
21 0 0
0 0 1
1 201092 0
22 0 0
0 0 1
1 115396 0
23 0 0
0 0 1
1 174971 0
24 0 0
0 0 1
1 101801 0
25 0 0
0 0 1
1 146404 0
26 0 0
0 0 1
1 99000 0
27 0 0
0 0 1
1 132220 0
28 0 0
0 0 1
1 69210 0
29 0 0
0 0 1
1 110724 0
30 0 0
0 0 1
1 58314 0
31 0 0
0 0 1
1 104122 0
32 0 0
0 0 1
1 56766 0
33 0 0
0 0 1
1 105585 0
34 0 0
0 0 1
1 33404 0
35 0 0
0 0 1
1 87458 0
36 0 0
0 0 1
1 44373 0
37 0 0
0 0 1
1 79100 0
38 0 0
0 0 1
1 28767 0
39 0 0
0 0 1
1 73982 0
40 0 0
0 0 1
1 16397 0
41 0 0
0 0 1
1 85094 0
42 0 0
0 0 1
1 28767 0
43 0 0
0 0 1
1 76007 0
44 0 0
0 0 1
1 25384 0
45 0 0
0 0 1
1 61691 0
46 0 0
0 0 1
1 21701 0
47 0 0
0 0 1
1 54170 0
48 0 0
0 0 1
1 7755 0
49 0 0
0 0 1
1 64033 0
50 0 0
0 0 1
1 13741 0
51 0 0
0 0 1
1 59586 0
52 0 0
0 0 1
1 17582 0
53 0 0
0 0 1
1 54489 0
54 0 0
0 0 1
1 9823 0
55 0 0
0 0 1
1 54216 0
56 0 0
0 0 1
1 22844 0
57 0 0
0 0 1
1 34888 0
58 0 0
0 0 1
1 8172 0
59 0 0
0 0 1
1 51471 0
60 0 0
0 0 1
1 9677 0
-1 0 0
