# Supplementary material for: Nitidane: An Irregular Prenylated Diterpene from the Cuticle of the Springtail Heteromurus nitidus
Source: J Nat Prod. 2024 Apr 26;87(5):1454–8. doi: 10.1021/acs.jnatprod.4c00258 (PMC11129290; doi:10.1021/acs.jnatprod.4c00258)
Supplement: Supplementary file 2 — np4c00258_si_002.zip [file np4c00258_si_002.zip › Nitidane (4)/1H 3/pdata/1/auditp.txt]

##TITLE= Audit trail, TopSpin 4.1.3
##JCAMPDX= 5.01
##ORIGIN= Bruker BioSpin GmbH
##OWNER= nmrsu
$$ d:/u/data/nmr/nmr/mon149184_oz/9/pdata/1/auditp.txt
##AUDIT TRAIL=  $$ (NUMBER, WHEN, WHO, WHERE, PROCESS, VERSION, WHAT)
(   1,<2023-06-11 21:56:59.373 +0000>,<NMR20\nmrsu>,<NMR20>,<go4>,<TopSpin 4.1.3>,
      <acquisition in progress>)
$$ d:/u/data/nmr/nmr/mon149184_oz/9/audita.txt
(   2,<2023-06-11 22:23:23.876 +0000>,<NMR20\nmrsu>,<NMR20>,<go4>,<TopSpin 4.1.3>,
      <created by zg on 'Avance' (NMR20) by user 'NMR20\nmrsu'
       on data set with UUID 'e3b3c60c-08a2-11ee-8992-0030d627526e'
       started at 2023-06-11 21:56:59.386 +0000, POWCHK enabled, PULCHK disabled,
       completed at 2023-06-11 22:23:23.874 +0000
       configuration hash MD5:
       60 46 3A D9 FC 40 AD 33 25 33 D8 CB BB 13 6A F0
       double data hash MD5: 128K
       EF 54 A4 56 C9 0E 22 DC E0 94 50 9B FA 56 FB A1>)
(   3,<2023-06-12 00:23:18.726 +0200>,<nmrsu>,<nmr20>,<xwish3>,<TopSpin 4.1.3>,
      <ICON-NMR User ID: nmr
       double data hash MD5: 128K
       EF 54 A4 56 C9 0E 22 DC E0 94 50 9B FA 56 FB A1>)
(   4,<2023-06-12 00:23:21.379 +0200>,<nmrsu/nmr>,<nmr20>,<proc1d>,<TopSpin 4.1.3>,
      <Start of raw data processing
       em LB = 0 SI = 128K 
       data hash MD5: 128K
       E9 B6 53 00 FC 4F 37 C3 F5 C4 61 E4 2B 90 B9 E8>)
(   5,<2023-06-12 00:23:21.442 +0200>,<nmrsu/nmr>,<nmr20>,<proc1d>,<TopSpin 4.1.3>,
      <ft FT_mod = 6 PKNL = 1 SI = 128K 
       data hash MD5: 128K
       B8 12 DA 4A 4A ED 94 D5 DC 5C 06 A1 DA 6D B4 D9>)
(   6,<2023-06-12 00:23:21.843 +0200>,<nmrsu/nmr>,<nmr20>,<proc1d>,<TopSpin 4.1.3>,
      <apk 
       data hash MD5: 128K
       EE 23 6E CC C6 68 80 3F 63 8C 1E 22 99 C9 D4 C4>)
(   7,<2023-06-12 00:23:22.003 +0200>,<nmrsu/nmr>,<nmr20>,<proc1d>,<TopSpin 4.1.3>,
      <abs ABSG = 5 
       data hash MD5: 128K
       11 94 0F DF F1 56 D7 F8 13 7C F4 EC D5 4C 09 75>)
(   8,<2023-06-12 00:23:22.065 +0200>,<nmrsu/nmr>,<nmr20>,<peak>,<TopSpin 4.1.3>,
      <1D Peak picking
       data hash MD5: 128K
       11 94 0F DF F1 56 D7 F8 13 7C F4 EC D5 4C 09 75>)
(   9,<2023-06-12 00:23:23.487 +0200>,<nmrsu/nmr>,<nmr20>,<xwish3>,<TopSpin 4.1.3>,
      <ICON-NMR User ID: nmr
       data hash MD5: 128K
       11 94 0F DF F1 56 D7 F8 13 7C F4 EC D5 4C 09 75>)
(  10,<2023-06-12 08:42:41.337 +0200>,<nmrsu>,<nmr20>,<proc1d>,<TopSpin 4.1.3>,
      <pk fgphup PHC0 = 9.830466 PHC1 = -14.94375 
       data hash MD5: 128K
       5E E1 BF 97 7D EC 67 20 C8 C7 B8 9D BA E9 D9 FB>)
(  11,<2023-06-12 08:42:45.374 +0200>,<nmrsu>,<nmr20>,<proc1d>,<TopSpin 4.1.3>,
      <abs ABSG = 5 
       data hash MD5: 128K
       11 E7 1D 2B 88 78 32 C5 11 1B 2B 4D F8 DE 7A 5F>)
$$ C:/Users/Anton/Nextcloud/Doktorarbeit/Manuscripte/HEN M476/Nitidane NMR raw data/9/pdata/1/auditp.txt
(  12,<2024-04-19T11:16:36.347+0200>,<Anton>,<AK-Schulz-Anton>,<disknew>,<TopSpin 4.3.0>,
      <processed data deleted by delp>)
##END=

$$ hash MD5
$$ 2E 86 4B D3 46 E1 46 D0 40 F5 07 AB 12 C5 99 A3
