# Supplementary material for: Nitidane: An Irregular Prenylated Diterpene from the Cuticle of the Springtail Heteromurus nitidus
Source: J Nat Prod. 2024 Apr 26;87(5):1454–8. doi: 10.1021/acs.jnatprod.4c00258 (PMC11129290; doi:10.1021/acs.jnatprod.4c00258)
Supplement: Supplementary file 2 — np4c00258_si_002.zip [file np4c00258_si_002.zip › Nitidane (4)/1H 3/pdata/1/peaklist.xml]

<?xml version="1.0" encoding="UTF-8"?>
<PeakList>
  <PeakList1D>
    <PeakList1DHeader creator="nmrsu" date="2023-06-12T00:23:22.065+02:00" expNo="9" name="mon149184_oz" owner="" procNo="1" source="d:/u/data/nmr/nmr">
      <PeakPickDetails>F1=16.050550ppm, F2=-3.786421ppm, MI=0.05cm, MAXI=10000.00cm, PC=1.000
      </PeakPickDetails>
    </PeakList1DHeader>
    <Peak1D F1="7.432465" intensity="8.288834e-02" type="0"/>
    <Peak1D F1="7.263268" intensity="1.005965e+00" type="0"/>
    <Peak1D F1="7.260808" intensity="3.374257e+00" type="0"/>
    <Peak1D F1="7.083985" intensity="6.909385e-02" type="0"/>
    <Peak1D F1="6.381637" intensity="6.247218e-02" type="0"/>
    <Peak1D F1="6.363546" intensity="6.323891e-02" type="0"/>
    <Peak1D F1="6.352236" intensity="6.525901e-02" type="0"/>
    <Peak1D F1="6.334291" intensity="5.600977e-02" type="0"/>
    <Peak1D F1="5.206633" intensity="1.167313e-01" type="0"/>
    <Peak1D F1="5.185338" intensity="8.916566e-02" type="0"/>
    <Peak1D F1="5.177293" intensity="1.231819e-01" type="0"/>
    <Peak1D F1="5.143696" intensity="7.831389e-02" type="0"/>
    <Peak1D F1="5.097238" intensity="1.192205e-01" type="0"/>
    <Peak1D F1="5.094801" intensity="1.225916e-01" type="0"/>
    <Peak1D F1="5.056554" intensity="8.815804e-02" type="0"/>
    <Peak1D F1="5.039928" intensity="1.141336e-01" type="0"/>
    <Peak1D F1="5.022014" intensity="1.245781e-01" type="0"/>
    <Peak1D F1="4.978355" intensity="2.191291e-01" type="0"/>
    <Peak1D F1="2.705584" intensity="8.352688e-02" type="0"/>
    <Peak1D F1="2.572656" intensity="7.598422e-02" type="0"/>
    <Peak1D F1="2.172230" intensity="2.776822e-01" type="0"/>
    <Peak1D F1="2.107104" intensity="1.431268e-01" type="0"/>
    <Peak1D F1="2.104628" intensity="6.231875e-01" type="0"/>
    <Peak1D F1="2.069761" intensity="1.460626e-01" type="0"/>
    <Peak1D F1="2.057949" intensity="1.407811e-01" type="0"/>
    <Peak1D F1="1.987126" intensity="1.718127e-01" type="0"/>
    <Peak1D F1="1.972909" intensity="1.578925e-01" type="0"/>
    <Peak1D F1="1.960048" intensity="8.398852e-02" type="0"/>
    <Peak1D F1="1.678284" intensity="9.850085e-01" type="0"/>
    <Peak1D F1="1.662638" intensity="4.409764e-01" type="0"/>
    <Peak1D F1="1.618944" intensity="6.178443e-01" type="0"/>
    <Peak1D F1="1.609184" intensity="5.994666e-01" type="0"/>
    <Peak1D F1="1.597239" intensity="6.958936e-01" type="0"/>
    <Peak1D F1="1.589623" intensity="5.811159e-01" type="0"/>
    <Peak1D F1="1.571958" intensity="8.183150e-01" type="0"/>
    <Peak1D F1="1.569830" intensity="7.692865e-01" type="0"/>
    <Peak1D F1="1.558298" intensity="1.007646e+00" type="0"/>
    <Peak1D F1="1.556158" intensity="9.693079e-01" type="0"/>
    <Peak1D F1="1.536057" intensity="1.350000e+01" type="0"/>
    <Peak1D F1="1.506304" intensity="1.486114e-01" type="0"/>
    <Peak1D F1="1.448209" intensity="8.606163e-02" type="0"/>
    <Peak1D F1="1.435602" intensity="7.939450e-02" type="0"/>
    <Peak1D F1="1.425162" intensity="7.945187e-02" type="0"/>
    <Peak1D F1="1.413345" intensity="7.502268e-02" type="0"/>
    <Peak1D F1="1.345263" intensity="7.910574e-02" type="0"/>
    <Peak1D F1="1.333779" intensity="8.100422e-02" type="0"/>
    <Peak1D F1="1.255836" intensity="1.568793e-01" type="0"/>
    <Peak1D F1="0.167357" intensity="1.056283e-01" type="0"/>
    <Peak1D F1="0.138784" intensity="1.289656e-01" type="0"/>
    <Peak1D F1="0.071290" intensity="2.093006e+01" type="0"/>
    <Peak1D F1="0.069028" intensity="2.197377e+01" type="0"/>
    <Peak1D F1="0.033239" intensity="3.225093e-01" type="0"/>
    <Peak1D F1="0.010546" intensity="8.888174e-01" type="0"/>
    <Peak1D F1="0.010260" intensity="9.111127e-01" type="0"/>
    <Peak1D F1="0.009957" intensity="9.264769e-01" type="0"/>
    <Peak1D F1="0.009341" intensity="9.989202e-01" type="0"/>
    <Peak1D F1="0.009034" intensity="1.042580e+00" type="0"/>
    <Peak1D F1="0.008737" intensity="1.093691e+00" type="0"/>
    <Peak1D F1="0.008433" intensity="1.126409e+00" type="0"/>
    <Peak1D F1="0.007839" intensity="1.244077e+00" type="0"/>
    <Peak1D F1="0.007553" intensity="1.242824e+00" type="0"/>
    <Peak1D F1="0.007232" intensity="1.251811e+00" type="0"/>
    <Peak1D F1="0.006922" intensity="1.301668e+00" type="0"/>
    <Peak1D F1="0.006636" intensity="1.338901e+00" type="0"/>
    <Peak1D F1="0.006329" intensity="1.355779e+00" type="0"/>
    <Peak1D F1="0.006003" intensity="1.424154e+00" type="0"/>
    <Peak1D F1="0.005356" intensity="2.210546e+00" type="0"/>
    <Peak1D F1="0.004485" intensity="1.651849e+00" type="0"/>
    <Peak1D F1="0.002395" intensity="7.263667e+00" type="0"/>
    <Peak1D F1="0.001810" intensity="5.993753e+00" type="0"/>
    <Peak1D F1="0.001504" intensity="5.991880e+00" type="0"/>
    <Peak1D F1="0.001185" intensity="5.981060e+00" type="0"/>
    <Peak1D F1="0.000834" intensity="6.550119e+00" type="0"/>
    <Peak1D F1="-0.000078" intensity="3.676118e+01" type="0"/>
    <Peak1D F1="-0.001032" intensity="1.347187e+00" type="0"/>
    <Peak1D F1="-0.001376" intensity="9.631280e-01" type="0"/>
    <Peak1D F1="-0.001692" intensity="8.857680e-01" type="0"/>
    <Peak1D F1="-0.001986" intensity="8.562445e-01" type="0"/>
    <Peak1D F1="-0.002269" intensity="7.613097e-01" type="0"/>
    <Peak1D F1="-0.002574" intensity="6.072627e-01" type="0"/>
    <Peak1D F1="-0.002891" intensity="5.241974e-01" type="0"/>
    <Peak1D F1="-0.003192" intensity="4.911132e-01" type="0"/>
    <Peak1D F1="-0.003494" intensity="4.419217e-01" type="0"/>
    <Peak1D F1="-0.003800" intensity="4.111043e-01" type="0"/>
    <Peak1D F1="-0.004105" intensity="3.935480e-01" type="0"/>
    <Peak1D F1="-0.004407" intensity="3.756834e-01" type="0"/>
    <Peak1D F1="-0.004713" intensity="3.776309e-01" type="0"/>
    <Peak1D F1="-0.005028" intensity="3.985415e-01" type="0"/>
    <Peak1D F1="-0.005644" intensity="1.107273e+00" type="0"/>
    <Peak1D F1="-0.006508" intensity="1.977508e-01" type="0"/>
    <Peak1D F1="-0.006827" intensity="1.764629e-01" type="0"/>
    <Peak1D F1="-0.007130" intensity="1.734579e-01" type="0"/>
    <Peak1D F1="-0.007433" intensity="1.712360e-01" type="0"/>
    <Peak1D F1="-0.007735" intensity="1.654382e-01" type="0"/>
    <Peak1D F1="-0.008038" intensity="1.521804e-01" type="0"/>
    <Peak1D F1="-0.008340" intensity="1.445895e-01" type="0"/>
    <Peak1D F1="-0.008644" intensity="1.413033e-01" type="0"/>
    <Peak1D F1="-0.008950" intensity="1.390255e-01" type="0"/>
    <Peak1D F1="-0.009248" intensity="1.400928e-01" type="0"/>
    <Peak1D F1="-0.009555" intensity="1.358378e-01" type="0"/>
    <Peak1D F1="-0.009854" intensity="1.306448e-01" type="0"/>
    <Peak1D F1="-0.010159" intensity="1.277511e-01" type="0"/>
    <Peak1D F1="-0.010460" intensity="1.243221e-01" type="0"/>
    <Peak1D F1="-0.010763" intensity="1.229321e-01" type="0"/>
    <Peak1D F1="-0.011067" intensity="1.207019e-01" type="0"/>
    <Peak1D F1="-0.011368" intensity="1.181589e-01" type="0"/>
    <Peak1D F1="-0.011671" intensity="1.144014e-01" type="0"/>
    <Peak1D F1="-0.011977" intensity="1.154130e-01" type="0"/>
    <Peak1D F1="-0.012276" intensity="1.150735e-01" type="0"/>
    <Peak1D F1="-0.012578" intensity="1.111047e-01" type="0"/>
    <Peak1D F1="-0.012884" intensity="1.062354e-01" type="0"/>
    <Peak1D F1="-0.013186" intensity="1.103458e-01" type="0"/>
    <Peak1D F1="-0.013486" intensity="1.086106e-01" type="0"/>
    <Peak1D F1="-0.013793" intensity="1.066909e-01" type="0"/>
    <Peak1D F1="-0.014089" intensity="1.054740e-01" type="0"/>
    <Peak1D F1="-0.014400" intensity="1.036008e-01" type="0"/>
    <Peak1D F1="-0.014701" intensity="9.928362e-02" type="0"/>
    <Peak1D F1="-0.015001" intensity="1.017382e-01" type="0"/>
    <Peak1D F1="-0.015304" intensity="1.008008e-01" type="0"/>
    <Peak1D F1="-0.015605" intensity="1.026269e-01" type="0"/>
    <Peak1D F1="-0.015911" intensity="9.800062e-02" type="0"/>
    <Peak1D F1="-0.016211" intensity="9.915622e-02" type="0"/>
    <Peak1D F1="-0.016514" intensity="9.525053e-02" type="0"/>
    <Peak1D F1="-0.016816" intensity="9.696618e-02" type="0"/>
    <Peak1D F1="-0.017122" intensity="9.513575e-02" type="0"/>
    <Peak1D F1="-0.017427" intensity="9.081680e-02" type="0"/>
    <Peak1D F1="-0.017725" intensity="9.523182e-02" type="0"/>
    <Peak1D F1="-0.018025" intensity="8.930524e-02" type="0"/>
    <Peak1D F1="-0.018335" intensity="9.365674e-02" type="0"/>
    <Peak1D F1="-0.018635" intensity="9.299212e-02" type="0"/>
    <Peak1D F1="-0.018938" intensity="9.395158e-02" type="0"/>
    <Peak1D F1="-0.019238" intensity="9.490228e-02" type="0"/>
    <Peak1D F1="-0.019847" intensity="9.220058e-02" type="0"/>
    <Peak1D F1="-0.020144" intensity="9.131166e-02" type="0"/>
    <Peak1D F1="-0.020455" intensity="9.174808e-02" type="0"/>
    <Peak1D F1="-0.021046" intensity="9.366640e-02" type="0"/>
    <Peak1D F1="-0.022262" intensity="9.405483e-02" type="0"/>
    <Peak1D F1="-0.030139" intensity="1.727864e-01" type="0"/>
    <Peak1D F1="-0.100057" intensity="1.079458e-01" type="0"/>
  </PeakList1D>
</PeakList>
