# Supplementary material for: Nitidane: An Irregular Prenylated Diterpene from the Cuticle of the Springtail Heteromurus nitidus
Source: J Nat Prod. 2024 Apr 26;87(5):1454–8. doi: 10.1021/acs.jnatprod.4c00258 (PMC11129290; doi:10.1021/acs.jnatprod.4c00258)
Supplement: Supplementary file 2 — np4c00258_si_002.zip [file np4c00258_si_002.zip › Nitidane (4)/1H 3/pdata/700/auditp.txt]

##TITLE= Audit trail, TopSpin 4.1.3
##JCAMPDX= 5.01
##ORIGIN= Bruker BioSpin GmbH
##OWNER= root
$$ /root/.topspin-BladeEpu/local_acqu/mon149184_oz/9/pdata/700/auditp.txt
##AUDIT TRAIL=  $$ (NUMBER, WHEN, WHO, WHERE, PROCESS, VERSION, WHAT)
(   1,<2023-06-11 21:56:34.583 +0000>,<root>,<BladeEpu>,<go4>,<TopSpin 4.1.3>,
      <wbwr writes wobble curve for nucleus 1H at 600.133706 MHz>)
$$ C:/Users/Anton/Nextcloud/Doktorarbeit/Manuscripte/HEN M476/Nitidane NMR raw data/9/pdata/700/auditp.txt
(   2,<2024-04-19T11:16:36.363+0200>,<Anton>,<AK-Schulz-Anton>,<disknew>,<TopSpin 4.3.0>,
      <processed data deleted by delp>)
##END=

$$ hash MD5
$$ E1 F3 33 E4 F0 41 2E 89 37 18 4D EC 27 12 43 93
