# Supplementary material for: Nitidane: An Irregular Prenylated Diterpene from the Cuticle of the Springtail Heteromurus nitidus
Source: J Nat Prod. 2024 Apr 26;87(5):1454–8. doi: 10.1021/acs.jnatprod.4c00258 (PMC11129290; doi:10.1021/acs.jnatprod.4c00258)
Supplement: Supplementary file 2 — np4c00258_si_002.zip [file np4c00258_si_002.zip › Nitidane (4)/1H 3/pdata/700/complexCurve.csv]

77.5761	-6.58997
77.5546	-6.84242
77.5076	-7.09008
77.4878	-7.36004
77.4543	-7.60809
77.4205	-7.87124
77.3732	-8.11977
77.3335	-8.38523
77.3047	-8.63666
77.27	-8.87245
77.2393	-9.1238
77.1851	-9.38464
77.1475	-9.63642
77.091	-9.89923
77.0728	-10.1498
77.0374	-10.3737
76.9858	-10.6436
76.9396	-10.8951
76.8928	-11.1395
76.8474	-11.4043
76.8076	-11.6729
76.7608	-11.9191
76.7219	-12.1696
76.6739	-12.4129
76.6296	-12.6627
76.559	-12.9245
76.518	-13.1837
76.4622	-13.4305
76.4053	-13.6929
76.3719	-13.9414
76.3076	-14.1865
76.238	-14.4444
76.1979	-14.6905
76.111	-14.9409
76.0747	-15.2125
76.0144	-15.4431
75.9448	-15.7207
75.8657	-15.9589
75.8262	-16.2174
75.7598	-16.4923
75.6873	-16.7223
75.6257	-16.9696
75.5642	-17.2518
75.4982	-17.4843
75.4173	-17.7631
75.364	-18
75.2874	-18.2559
75.2232	-18.5054
75.1365	-18.7721
75.0686	-19.0213
75.0006	-19.2571
74.9366	-19.5337
74.8485	-19.7814
74.7557	-20.0225
74.7036	-20.2766
74.6237	-20.5388
74.5401	-20.7827
74.4457	-21.0534
74.3614	-21.2924
74.2821	-21.5447
74.1972	-21.8203
74.1156	-22.0642
74.0514	-22.3159
73.9453	-22.5567
73.8644	-22.8386
73.7767	-23.0822
73.6805	-23.3499
73.5986	-23.5654
73.5088	-23.8325
73.4231	-24.1034
73.3103	-24.3601
73.224	-24.6167
73.1319	-24.8739
73.002	-25.1092
72.9101	-25.3854
72.8079	-25.6211
72.7041	-25.8922
72.612	-26.1439
72.4961	-26.4051
72.3981	-26.6602
72.318	-26.9177
72.1832	-27.1759
72.0968	-27.4148
71.9678	-27.6663
71.8612	-27.9303
71.7325	-28.1815
71.6361	-28.4368
71.5362	-28.6813
71.396	-28.9667
71.2818	-29.1887
71.1713	-29.4592
71.0412	-29.714
70.9305	-29.9593
70.8266	-30.231
70.6987	-30.4991
70.5553	-30.7623
70.447	-31.0101
70.2936	-31.2688
70.1813	-31.5134
70.0464	-31.7776
69.9119	-32.007
69.8004	-32.3051
69.6408	-32.5365
69.5138	-32.7955
69.3736	-33.0473
69.2554	-33.3038
69.1191	-33.5355
68.9486	-33.8251
68.8161	-34.0698
68.6799	-34.33
68.5376	-34.6141
68.3921	-34.8472
68.2318	-35.1136
68.0959	-35.3604
67.9119	-35.6427
67.7836	-35.8922
67.6183	-36.1559
67.4783	-36.4108
67.3054	-36.6813
67.1386	-36.9202
66.9592	-37.1996
66.8219	-37.4434
66.6211	-37.7067
66.4638	-37.9559
66.3388	-38.2254
66.1494	-38.5043
65.9889	-38.7696
65.7852	-39.0367
65.5828	-39.2996
65.44	-39.5706
65.2408	-39.8156
65.0708	-40.062
64.8873	-40.3442
64.6917	-40.5826
64.513	-40.8748
64.2818	-41.1157
64.1097	-41.3843
63.905	-41.6455
63.6826	-41.9292
63.4927	-42.1809
63.2988	-42.4404
63.0781	-42.7086
62.852	-42.9806
62.6332	-43.2695
62.4405	-43.5225
62.2051	-43.7877
62.0111	-44.0721
61.7627	-44.3335
61.5521	-44.6087
61.3169	-44.8344
61.0687	-45.1267
60.8439	-45.4113
60.5962	-45.6876
60.3593	-45.9506
60.1194	-46.2361
59.8702	-46.4863
59.6107	-46.7336
59.3491	-47.0033
59.0953	-47.2965
58.8096	-47.5532
58.5463	-47.8336
58.2468	-48.1078
57.9699	-48.3846
57.7053	-48.6422
57.4206	-48.9001
57.143	-49.2113
56.8157	-49.483
56.5447	-49.7439
56.2118	-50.0255
55.9105	-50.3128
55.6045	-50.603
55.2916	-50.8612
54.961	-51.1552
54.6191	-51.426
54.2722	-51.7077
53.9121	-51.9809
53.5891	-52.2373
53.2927	-52.6264
52.832	-52.8067
52.4753	-53.0783
52.1105	-53.3673
51.7247	-53.614
51.3062	-53.9009
50.9074	-54.1835
50.5255	-54.4692
50.0576	-54.7289
49.641	-55.0181
49.2149	-55.3191
48.7376	-55.5785
48.2822	-55.8061
47.7994	-56.0881
47.3011	-56.3516
46.8396	-56.6219
46.3335	-56.8993
45.791	-57.1684
45.2921	-57.4265
44.7411	-57.6875
44.1664	-57.9634
43.5863	-58.1967
43.0154	-58.4657
42.422	-58.6998
41.8222	-58.9223
41.1711	-59.1746
40.5284	-59.4368
39.8336	-59.6641
39.1125	-59.8715
38.4548	-60.0498
37.6917	-60.269
36.9581	-60.4477
36.1773	-60.6593
35.3708	-60.8439
34.5385	-60.9804
33.7293	-61.1537
32.8192	-61.2923
31.9356	-61.3965
30.9916	-61.4725
30.0272	-61.5824
28.9921	-61.6237
27.9721	-61.6163
26.8916	-61.6494
25.8314	-61.6509
24.7041	-61.5441
23.5187	-61.4669
22.3108	-61.352
21.0684	-61.1444
19.7623	-60.8634
18.4424	-60.596
17.0721	-60.2511
15.651	-59.8252
14.2223	-59.3409
12.7469	-58.7537
11.249	-58.1055
9.70947	-57.3393
8.15476	-56.4664
6.56876	-55.4342
4.99369	-54.3489
3.35382	-53.0989
1.78569	-51.6968
0.196362	-50.1751
-1.33798	-48.4241
-2.82255	-46.5406
-4.20914	-44.5033
-5.56439	-42.206
-6.79036	-39.8149
-7.80591	-37.2313
-8.68843	-34.4467
-9.38121	-31.4639
-9.83123	-28.3644
-9.99141	-25.1649
-9.84915	-21.8277
-9.4516	-18.4222
-8.65462	-14.9937
-7.55031	-11.6357
-6.1098	-8.337
-4.28133	-5.1134
-2.14707	-2.11138
0.258925	0.621996
2.94786	3.13319
5.85566	5.42222
8.94825	7.33487
12.1728	8.92191
15.4995	10.1581
18.8284	11.0371
22.1672	11.6197
25.4316	11.882
28.6601	11.851
31.7042	11.5452
34.6178	11.0343
37.4417	10.2703
40.0401	9.35844
42.4699	8.3264
44.7665	7.12915
46.8581	5.85758
48.777	4.4865
50.5669	3.07018
52.1613	1.62413
53.6185	0.148918
54.8997	-1.36117
56.1029	-2.82156
57.17	-4.32814
58.1179	-5.79499
58.9641	-7.26001
59.7141	-8.70427
60.4096	-10.1164
60.9395	-11.4706
61.4741	-12.8176
61.8963	-14.159
62.284	-15.4289
62.5856	-16.6631
62.8526	-17.8551
63.0734	-19.0745
63.2758	-20.1918
63.3994	-21.2956
63.5071	-22.376
63.5828	-23.439
63.6388	-24.435
63.6522	-25.4492
63.6213	-26.4136
63.6054	-27.3485
63.5747	-28.2193
63.4991	-29.1089
63.4111	-29.9564
63.3082	-30.8047
63.203	-31.577
63.0858	-32.3406
62.9463	-33.1125
62.8224	-33.8463
62.6516	-34.5716
62.4968	-35.2748
62.2998	-35.9779
62.1209	-36.6299
61.9536	-37.2554
61.7458	-37.9087
61.5328	-38.5372
61.3411	-39.1407
61.1243	-39.7255
60.9245	-40.2632
60.6946	-40.8386
60.4862	-41.398
60.2749	-41.9071
60.0284	-42.4526
59.8154	-42.9557
59.5731	-43.4616
59.3414	-43.9296
59.1042	-44.42
58.8704	-44.8815
58.6365	-45.3519
58.3973	-45.8159
58.1541	-46.2334
57.9048	-46.6739
57.6538	-47.0641
57.4363	-47.4944
57.176	-47.9177
56.946	-48.3012
56.6782	-48.696
56.4444	-49.0761
56.1981	-49.4548
55.9833	-49.8135
55.7078	-50.1991
55.4657	-50.5582
55.2334	-50.9066
54.9804	-51.2804
54.7308	-51.6316
54.4948	-51.9453
54.2689	-52.2764
53.9971	-52.5861
53.7697	-52.9489
53.489	-53.247
53.2521	-53.5757
53.0305	-53.8613
52.7574	-54.1909
52.5093	-54.4872
52.2974	-54.7568
52.0058	-55.0484
51.7521	-55.3139
51.5063	-55.6116
51.2775	-55.8836
51.0236	-56.1581
50.7663	-56.4185
50.5501	-56.7106
50.2799	-56.9571
50.0517	-57.2249
49.8206	-57.4843
49.5666	-57.7455
49.3316	-57.9697
49.0947	-58.2293
48.8265	-58.5019
48.5847	-58.7075
48.3326	-58.963
48.1094	-59.2084
47.8407	-59.428
47.5903	-59.6924
47.3443	-59.9196
47.1014	-60.14
46.8438	-60.3924
46.617	-60.609
46.368	-60.8304
46.0969	-61.025
45.8573	-61.2422
45.6197	-61.4444
45.3559	-61.681
45.1399	-61.8845
44.8901	-62.1066
44.6618	-62.2963
44.409	-62.4852
44.1352	-62.6936
43.8775	-62.8979
43.6808	-63.0815
43.4474	-63.2686
43.1549	-63.4913
42.9354	-63.6294
42.7114	-63.8975
42.4663	-64.0423
42.1927	-64.22
41.936	-64.4328
41.7047	-64.596
41.4679	-64.7847
41.2292	-64.9327
40.9667	-65.0948
40.7314	-65.2994
40.5032	-65.5035
40.27	-65.6549
39.9945	-65.8238
39.7649	-65.9925
39.5283	-66.1705
39.2515	-66.3598
39.0279	-66.4915
38.7619	-66.6679
38.5321	-66.8405
38.3043	-67.0125
38.0208	-67.1494
37.7914	-67.327
37.5723	-67.4672
37.2971	-67.6127
37.0399	-67.7649
36.8174	-67.9352
36.5781	-68.0885
36.3339	-68.2433
36.0818	-68.3835
35.8464	-68.5561
35.6013	-68.6589
35.3533	-68.8424
35.0744	-68.9825
34.857	-69.1201
34.5905	-69.2606
34.3606	-69.4225
34.1011	-69.5325
33.8916	-69.711
33.6327	-69.8247
33.3866	-69.9559
33.1657	-70.1323
32.8755	-70.2394
32.617	-70.3697
32.3922	-70.5131
32.1541	-70.6247
31.8883	-70.7224
31.6208	-70.881
31.3905	-71.0333
31.1208	-71.1689
30.8569	-71.3061
30.6246	-71.431
30.3459	-71.5232
30.0871	-71.65
29.8585	-71.7733
29.5929	-71.9013
29.3359	-71.9625
29.1095	-72.0902
28.8316	-72.2194
28.5882	-72.367
28.2998	-72.457
28.0704	-72.5698
27.8131	-72.6994
27.5531	-72.8143
27.3053	-72.8807
27.064	-73.0098
26.7866	-73.0778
26.5452	-73.2027
26.2976	-73.3138
26.0435	-73.4396
25.7616	-73.5137
25.523	-73.5989
25.2566	-73.7117
25.0061	-73.8148
24.7451	-73.8819
24.5076	-73.9815
24.2121	-74.0992
23.9642	-74.1609
23.7444	-74.274
23.45	-74.3322
23.1954	-74.4615
22.955	-74.5092
22.676	-74.563
22.4582	-74.7
22.1828	-74.7207
21.94	-74.8368
21.6817	-74.9148
21.3881	-75.0047
21.1841	-75.0472
20.8652	-75.1222
20.6172	-75.1936
20.3678	-75.2884
20.159	-75.3291
19.8563	-75.3876
19.6001	-75.4792
19.3765	-75.5482
19.1205	-75.5817
18.8691	-75.6922
18.6125	-75.6995
18.3646	-75.7901
18.1014	-75.8401
17.8274	-75.9141
17.568	-76.0071
17.3549	-76.0353
17.1235	-76.0778
16.8377	-76.1353
16.6074	-76.1968
16.3814	-76.2413
16.079	-76.2975
15.8431	-76.3707
15.6204	-76.4019
15.3693	-76.4614
15.1387	-76.5031
14.8643	-76.5697
14.6473	-76.606
14.367	-76.6502
14.1668	-76.7364
13.8918	-76.7604
13.6043	-76.7996
13.3668	-76.8428
13.1551	-76.8834
12.9118	-76.9063
12.6807	-76.9791
