# Supplementary material for: Nitidane: An Irregular Prenylated Diterpene from the Cuticle of the Springtail Heteromurus nitidus
Source: J Nat Prod. 2024 Apr 26;87(5):1454–8. doi: 10.1021/acs.jnatprod.4c00258 (PMC11129290; doi:10.1021/acs.jnatprod.4c00258)
Supplement: Supplementary file 2 — np4c00258_si_002.zip [file np4c00258_si_002.zip › Nitidane (4)/1H/pdata/1/auditp.txt]

##TITLE= Audit trail, TopSpin 4.1.3
##JCAMPDX= 5.01
##ORIGIN= Bruker BioSpin GmbH
##OWNER= nmrsu
$$ d:/u/data/nmr/nmr/mon149184_oz/1/pdata/1/auditp.txt
##AUDIT TRAIL=  $$ (NUMBER, WHEN, WHO, WHERE, PROCESS, VERSION, WHAT)
(   1,<2023-06-09 06:57:16.299 +0000>,<NMR20\nmrsu>,<NMR20>,<go4>,<TopSpin 4.1.3>,
      <acquisition in progress>)
(   2,<2023-06-09 09:00:58.935 +0200>,<nmrsu>,<nmr20>,<proc1d>,<TopSpin 4.1.3>,
      <Start of raw data processing
       efp LB = 0 FT_mod = 6 PKNL = 1 PHC0 = 35.39698 PHC1 = 7.235722 SI = 128K 
       data hash MD5: 128K
       13 8F 21 F2 50 01 2F 9D AF 47 C5 54 8E 8D C6 6D>)
(   3,<2023-06-09 09:01:22.933 +0200>,<nmrsu>,<nmr20>,<proc1d>,<TopSpin 4.1.3>,
      <pk fgphup PHC0 = 4.018385 PHC1 = -1.475 
       data hash MD5: 128K
       19 5A 20 94 ED C7 7F 99 C7 5B 40 5B 0A A4 63 7B>)
(   4,<2023-06-09 09:01:25.213 +0200>,<nmrsu>,<nmr20>,<proc1d>,<TopSpin 4.1.3>,
      <abs ABSG = 5 
       data hash MD5: 128K
       33 CE 69 FF E4 F6 18 37 4C 8F 9C 52 0A 2E CB EE>)
(   5,<2023-06-09 09:03:19.484 +0200>,<nmrsu>,<nmr20>,<dataserver>,<TopSpin 4.1.3>,
      <INTEGRAL DEFINE [6.508;6.205]
       data hash MD5: 128K
       33 CE 69 FF E4 F6 18 37 4C 8F 9C 52 0A 2E CB EE>)
(   6,<2023-06-09 09:03:19.484 +0200>,<nmrsu>,<nmr20>,<dataserver>,<TopSpin 4.1.3>,
      <INTEGRAL DEFINE [8.101;7.933]
       data hash MD5: 128K
       33 CE 69 FF E4 F6 18 37 4C 8F 9C 52 0A 2E CB EE>)
(   7,<2023-06-09 09:03:19.484 +0200>,<nmrsu>,<nmr20>,<dataserver>,<TopSpin 4.1.3>,
      <INTEGRAL DELETE [7.439;7.199]
       data hash MD5: 128K
       33 CE 69 FF E4 F6 18 37 4C 8F 9C 52 0A 2E CB EE>)
(   8,<2023-06-09 09:04:12.759 +0200>,<nmrsu>,<nmr20>,<proc1d>,<TopSpin 4.1.3>,
      <Start of raw data processing
       efp LB = 0 FT_mod = 6 PKNL = 1 PHC0 = 39.41537 PHC1 = 5.760722 SI = 128K 
       data hash MD5: 128K
       69 93 76 78 47 EB 3D A7 51 A3 1E 92 0F 25 A7 77>)
(   9,<2023-06-09 09:04:25.081 +0200>,<nmrsu>,<nmr20>,<proc1d>,<TopSpin 4.1.3>,
      <abs ABSG = 5 
       data hash MD5: 128K
       D6 5E 3A 2C A6 D4 7B D3 6E AB FB 8B 28 8F CF 61>)
(  10,<2023-06-09 09:15:09.230 +0200>,<nmrsu>,<nmr20>,<dataserver>,<TopSpin 4.1.3>,
      <INTEGRAL DELETE [7.395;7.126]
       data hash MD5: 128K
       D6 5E 3A 2C A6 D4 7B D3 6E AB FB 8B 28 8F CF 61>)
(  11,<2023-06-09 09:15:09.230 +0200>,<nmrsu>,<nmr20>,<dataserver>,<TopSpin 4.1.3>,
      <INTEGRAL DEFINE [8.093;7.798]
       data hash MD5: 128K
       D6 5E 3A 2C A6 D4 7B D3 6E AB FB 8B 28 8F CF 61>)
(  12,<2023-06-09 09:15:09.230 +0200>,<nmrsu>,<nmr20>,<dataserver>,<TopSpin 4.1.3>,
      <INTEGRAL DEFINE [6.491;6.179]
       data hash MD5: 128K
       D6 5E 3A 2C A6 D4 7B D3 6E AB FB 8B 28 8F CF 61>)
(  13,<2023-06-09 09:15:09.230 +0200>,<nmrsu>,<nmr20>,<dataserver>,<TopSpin 4.1.3>,
      <INTEGRAL DEFINE [1.062;0.632]
       data hash MD5: 128K
       D6 5E 3A 2C A6 D4 7B D3 6E AB FB 8B 28 8F CF 61>)
(  14,<2023-06-09 09:15:19.668 +0200>,<nmrsu>,<nmr20>,<proc1d>,<TopSpin 4.1.3>,
      <Start of raw data processing
       efp LB = 0 FT_mod = 6 PKNL = 1 PHC0 = 39.41537 PHC1 = 5.760722 SI = 128K 
       data hash MD5: 128K
       A8 C7 77 BF 6B 2A 28 AB 4C 0B 0E B5 66 90 E5 4F>)
(  15,<2023-06-09 09:15:21.718 +0200>,<nmrsu>,<nmr20>,<proc1d>,<TopSpin 4.1.3>,
      <abs ABSG = 5 
       data hash MD5: 128K
       29 86 EF A0 8A 67 6A 00 A0 01 BF F7 79 5A AA 9B>)
(  16,<2023-06-09 09:23:36.581 +0200>,<nmrsu/nmr>,<nmr20>,<proc1d>,<TopSpin 4.1.3>,
      <Start of raw data processing
       em LB = 0 SI = 128K 
       data hash MD5: 128K
       0D F0 E0 14 3A 38 18 38 5C EA 28 00 E9 53 81 50>)
(  17,<2023-06-09 09:23:36.638 +0200>,<nmrsu/nmr>,<nmr20>,<proc1d>,<TopSpin 4.1.3>,
      <ft FT_mod = 6 PKNL = 1 SI = 128K 
       data hash MD5: 128K
       AD BF 86 E0 67 3E E5 B8 E9 F7 90 0A B5 4B 8E 48>)
(  18,<2023-06-09 09:23:37.023 +0200>,<nmrsu/nmr>,<nmr20>,<proc1d>,<TopSpin 4.1.3>,
      <apk 
       data hash MD5: 128K
       0D BB 84 13 F0 A1 2A 91 B0 01 12 FC 19 59 85 8A>)
(  19,<2023-06-09 09:23:37.132 +0200>,<nmrsu/nmr>,<nmr20>,<proc1d>,<TopSpin 4.1.3>,
      <abs ABSG = 5 
       data hash MD5: 128K
       31 55 05 CB 7B 33 8A 58 71 4D 5B CE 3C C6 D9 87>)
(  20,<2023-06-09 09:23:37.179 +0200>,<nmrsu/nmr>,<nmr20>,<peak>,<TopSpin 4.1.3>,
      <1D Peak picking
       data hash MD5: 128K
       31 55 05 CB 7B 33 8A 58 71 4D 5B CE 3C C6 D9 87>)
(  21,<2023-06-09 09:23:38.375 +0200>,<nmrsu/nmr>,<nmr20>,<xwish3>,<TopSpin 4.1.3>,
      <ICON-NMR User ID: nmr
       data hash MD5: 128K
       31 55 05 CB 7B 33 8A 58 71 4D 5B CE 3C C6 D9 87>)
(  22,<2023-06-09 09:28:13.367 +0200>,<nmrsu>,<nmr20>,<proc1d>,<TopSpin 4.1.3>,
      <pk fgphup PHC0 = 3.318594 PHC1 = -5.975 
       data hash MD5: 128K
       63 B5 69 55 C9 64 07 56 F6 B0 1C F1 D8 6E CA 5E>)
(  23,<2023-06-09 09:28:20.523 +0200>,<nmrsu>,<nmr20>,<proc1d>,<TopSpin 4.1.3>,
      <abs ABSG = 5 
       data hash MD5: 128K
       DF 8D 5B A3 7D 7A 65 CB 7D 36 A2 D3 57 31 E1 8F>)
(  24,<2023-06-09 09:30:01.956 +0200>,<nmrsu>,<nmr20>,<dataserver>,<TopSpin 4.1.3>,
      <INTEGRAL DEFINE [6.516;6.188]
       data hash MD5: 128K
       DF 8D 5B A3 7D 7A 65 CB 7D 36 A2 D3 57 31 E1 8F>)
(  25,<2023-06-09 09:30:01.956 +0200>,<nmrsu>,<nmr20>,<dataserver>,<TopSpin 4.1.3>,
      <INTEGRAL DEFINE [8.093;7.848]
       data hash MD5: 128K
       DF 8D 5B A3 7D 7A 65 CB 7D 36 A2 D3 57 31 E1 8F>)
(  26,<2023-06-09 09:30:01.956 +0200>,<nmrsu>,<nmr20>,<dataserver>,<TopSpin 4.1.3>,
      <INTEGRAL DELETE [2.869;2.572]
       data hash MD5: 128K
       DF 8D 5B A3 7D 7A 65 CB 7D 36 A2 D3 57 31 E1 8F>)
(  27,<2023-06-09 09:30:01.956 +0200>,<nmrsu>,<nmr20>,<dataserver>,<TopSpin 4.1.3>,
      <INTEGRAL DEFINE [2.934;2.310]
       data hash MD5: 128K
       DF 8D 5B A3 7D 7A 65 CB 7D 36 A2 D3 57 31 E1 8F>)
(  28,<2023-06-09 09:30:01.971 +0200>,<nmrsu>,<nmr20>,<dataserver>,<TopSpin 4.1.3>,
      <INTEGRAL DEFINE [1.045;0.691]
       data hash MD5: 128K
       DF 8D 5B A3 7D 7A 65 CB 7D 36 A2 D3 57 31 E1 8F>)
$$ C:/Users/moell/Nextcloud/Analytik/NMR/mon149184_oz HEN M476/1/pdata/1/auditp.txt
(  29,<2024-01-05T11:21:01.922+0100>,<moell>,<AntonTower>,<dataserver>,<TopSpin 4.3.0>,
      <INTEGRAL DELETE [8.093;7.848]
       data hash MD5: 128K
       DF 8D 5B A3 7D 7A 65 CB 7D 36 A2 D3 57 31 E1 8F>)
(  30,<2024-01-05T11:21:01.935+0100>,<moell>,<AntonTower>,<dataserver>,<TopSpin 4.3.0>,
      <INTEGRAL DELETE [7.396;7.094]
       data hash MD5: 128K
       DF 8D 5B A3 7D 7A 65 CB 7D 36 A2 D3 57 31 E1 8F>)
(  31,<2024-01-05T11:21:01.943+0100>,<moell>,<AntonTower>,<dataserver>,<TopSpin 4.3.0>,
      <INTEGRAL DELETE [6.516;6.188]
       data hash MD5: 128K
       DF 8D 5B A3 7D 7A 65 CB 7D 36 A2 D3 57 31 E1 8F>)
(  32,<2024-01-05T11:21:01.954+0100>,<moell>,<AntonTower>,<dataserver>,<TopSpin 4.3.0>,
      <INTEGRAL DELETE [5.260;4.858]
       data hash MD5: 128K
       DF 8D 5B A3 7D 7A 65 CB 7D 36 A2 D3 57 31 E1 8F>)
(  33,<2024-01-05T11:21:01.983+0100>,<moell>,<AntonTower>,<dataserver>,<TopSpin 4.3.0>,
      <INTEGRAL DELETE [2.934;2.310]
       data hash MD5: 128K
       DF 8D 5B A3 7D 7A 65 CB 7D 36 A2 D3 57 31 E1 8F>)
(  34,<2024-01-05T11:21:02.000+0100>,<moell>,<AntonTower>,<dataserver>,<TopSpin 4.3.0>,
      <INTEGRAL DELETE [2.282;1.871]
       data hash MD5: 128K
       DF 8D 5B A3 7D 7A 65 CB 7D 36 A2 D3 57 31 E1 8F>)
(  35,<2024-01-05T11:21:02.053+0100>,<moell>,<AntonTower>,<dataserver>,<TopSpin 4.3.0>,
      <INTEGRAL DELETE [1.871;1.066]
       data hash MD5: 128K
       DF 8D 5B A3 7D 7A 65 CB 7D 36 A2 D3 57 31 E1 8F>)
(  36,<2024-01-05T11:21:02.096+0100>,<moell>,<AntonTower>,<dataserver>,<TopSpin 4.3.0>,
      <INTEGRAL DELETE [1.045;0.691]
       data hash MD5: 128K
       DF 8D 5B A3 7D 7A 65 CB 7D 36 A2 D3 57 31 E1 8F>)
(  37,<2024-01-05T11:21:02.106+0100>,<moell>,<AntonTower>,<dataserver>,<TopSpin 4.3.0>,
      <INTEGRAL DELETE [0.276;0.030]
       data hash MD5: 128K
       DF 8D 5B A3 7D 7A 65 CB 7D 36 A2 D3 57 31 E1 8F>)
(  38,<2024-01-05T11:21:02.115+0100>,<moell>,<AntonTower>,<dataserver>,<TopSpin 4.3.0>,
      <INTEGRAL DELETE [0.030;-0.206]
       data hash MD5: 128K
       DF 8D 5B A3 7D 7A 65 CB 7D 36 A2 D3 57 31 E1 8F>)
(  39,<2024-01-05T11:21:02.123+0100>,<moell>,<AntonTower>,<dataserver>,<TopSpin 4.3.0>,
      <INTEGRAL DEFINE [6.600;6.018]
       data hash MD5: 128K
       DF 8D 5B A3 7D 7A 65 CB 7D 36 A2 D3 57 31 E1 8F>)
(  40,<2024-01-05T11:21:02.257+0100>,<moell>,<AntonTower>,<dataserver>,<TopSpin 4.3.0>,
      <INTEGRAL DEFINE [6.388;6.327]
       data hash MD5: 128K
       DF 8D 5B A3 7D 7A 65 CB 7D 36 A2 D3 57 31 E1 8F>)
(  41,<2024-01-05T11:21:02.265+0100>,<moell>,<AntonTower>,<dataserver>,<TopSpin 4.3.0>,
      <INTEGRAL DELETE [6.600;6.018]
       data hash MD5: 128K
       DF 8D 5B A3 7D 7A 65 CB 7D 36 A2 D3 57 31 E1 8F>)
(  42,<2024-01-05T11:21:02.275+0100>,<moell>,<AntonTower>,<dataserver>,<TopSpin 4.3.0>,
      <INTEGRAL DEFINE [5.214;5.164]
       data hash MD5: 128K
       DF 8D 5B A3 7D 7A 65 CB 7D 36 A2 D3 57 31 E1 8F>)
(  43,<2024-01-05T11:21:02.285+0100>,<moell>,<AntonTower>,<dataserver>,<TopSpin 4.3.0>,
      <INTEGRAL DEFINE [5.162;5.122]
       data hash MD5: 128K
       DF 8D 5B A3 7D 7A 65 CB 7D 36 A2 D3 57 31 E1 8F>)
(  44,<2024-01-05T11:21:02.295+0100>,<moell>,<AntonTower>,<dataserver>,<TopSpin 4.3.0>,
      <INTEGRAL DEFINE [5.114;5.065]
       data hash MD5: 128K
       DF 8D 5B A3 7D 7A 65 CB 7D 36 A2 D3 57 31 E1 8F>)
(  45,<2024-01-05T11:21:02.306+0100>,<moell>,<AntonTower>,<dataserver>,<TopSpin 4.3.0>,
      <INTEGRAL DELETE [5.114;5.065]
       data hash MD5: 128K
       DF 8D 5B A3 7D 7A 65 CB 7D 36 A2 D3 57 31 E1 8F>)
(  46,<2024-01-05T11:21:02.315+0100>,<moell>,<AntonTower>,<dataserver>,<TopSpin 4.3.0>,
      <INTEGRAL DEFINE [5.120;4.991]
       data hash MD5: 128K
       DF 8D 5B A3 7D 7A 65 CB 7D 36 A2 D3 57 31 E1 8F>)
(  47,<2024-01-05T11:21:02.325+0100>,<moell>,<AntonTower>,<dataserver>,<TopSpin 4.3.0>,
      <INTEGRAL DEFINE [4.986;4.964]
       data hash MD5: 128K
       DF 8D 5B A3 7D 7A 65 CB 7D 36 A2 D3 57 31 E1 8F>)
(  48,<2024-01-05T11:21:02.335+0100>,<moell>,<AntonTower>,<dataserver>,<TopSpin 4.3.0>,
      <INTEGRAL DEFINE [2.795;2.600]
       data hash MD5: 128K
       DF 8D 5B A3 7D 7A 65 CB 7D 36 A2 D3 57 31 E1 8F>)
(  49,<2024-01-05T11:21:02.345+0100>,<moell>,<AntonTower>,<dataserver>,<TopSpin 4.3.0>,
      <INTEGRAL DEFINE [2.600;2.537]
       data hash MD5: 128K
       DF 8D 5B A3 7D 7A 65 CB 7D 36 A2 D3 57 31 E1 8F>)
(  50,<2024-01-05T11:21:02.356+0100>,<moell>,<AntonTower>,<dataserver>,<TopSpin 4.3.0>,
      <INTEGRAL DEFINE [2.170;2.112]
       data hash MD5: 128K
       DF 8D 5B A3 7D 7A 65 CB 7D 36 A2 D3 57 31 E1 8F>)
(  51,<2024-01-05T11:21:02.368+0100>,<moell>,<AntonTower>,<dataserver>,<TopSpin 4.3.0>,
      <INTEGRAL DEFINE [2.109;2.095]
       data hash MD5: 128K
       DF 8D 5B A3 7D 7A 65 CB 7D 36 A2 D3 57 31 E1 8F>)
(  52,<2024-01-05T11:21:02.379+0100>,<moell>,<AntonTower>,<dataserver>,<TopSpin 4.3.0>,
      <INTEGRAL DELETE [2.109;2.095]
       data hash MD5: 128K
       DF 8D 5B A3 7D 7A 65 CB 7D 36 A2 D3 57 31 E1 8F>)
(  53,<2024-01-05T11:21:02.393+0100>,<moell>,<AntonTower>,<dataserver>,<TopSpin 4.3.0>,
      <INTEGRAL DELETE [2.170;2.112]
       data hash MD5: 128K
       DF 8D 5B A3 7D 7A 65 CB 7D 36 A2 D3 57 31 E1 8F>)
(  54,<2024-01-05T11:21:02.406+0100>,<moell>,<AntonTower>,<dataserver>,<TopSpin 4.3.0>,
      <INTEGRAL DEFINE [2.170;2.092]
       data hash MD5: 128K
       DF 8D 5B A3 7D 7A 65 CB 7D 36 A2 D3 57 31 E1 8F>)
(  55,<2024-01-05T11:21:02.419+0100>,<moell>,<AntonTower>,<dataserver>,<TopSpin 4.3.0>,
      <INTEGRAL DEFINE [2.092;2.034]
       data hash MD5: 128K
       DF 8D 5B A3 7D 7A 65 CB 7D 36 A2 D3 57 31 E1 8F>)
(  56,<2024-01-05T11:21:02.431+0100>,<moell>,<AntonTower>,<dataserver>,<TopSpin 4.3.0>,
      <INTEGRAL DEFINE [2.029;1.890]
       data hash MD5: 128K
       DF 8D 5B A3 7D 7A 65 CB 7D 36 A2 D3 57 31 E1 8F>)
(  57,<2024-01-05T11:21:02.442+0100>,<moell>,<AntonTower>,<dataserver>,<TopSpin 4.3.0>,
      <INTEGRAL DEFINE [1.690;1.670]
       data hash MD5: 128K
       DF 8D 5B A3 7D 7A 65 CB 7D 36 A2 D3 57 31 E1 8F>)
(  58,<2024-01-05T11:21:02.452+0100>,<moell>,<AntonTower>,<dataserver>,<TopSpin 4.3.0>,
      <INTEGRAL DEFINE [1.670;1.655]
       data hash MD5: 128K
       DF 8D 5B A3 7D 7A 65 CB 7D 36 A2 D3 57 31 E1 8F>)
(  59,<2024-01-05T11:21:02.465+0100>,<moell>,<AntonTower>,<dataserver>,<TopSpin 4.3.0>,
      <INTEGRAL DEFINE [1.624;1.613]
       data hash MD5: 128K
       DF 8D 5B A3 7D 7A 65 CB 7D 36 A2 D3 57 31 E1 8F>)
(  60,<2024-01-05T11:21:02.476+0100>,<moell>,<AntonTower>,<dataserver>,<TopSpin 4.3.0>,
      <INTEGRAL DEFINE [1.613;1.604]
       data hash MD5: 128K
       DF 8D 5B A3 7D 7A 65 CB 7D 36 A2 D3 57 31 E1 8F>)
(  61,<2024-01-05T11:21:02.487+0100>,<moell>,<AntonTower>,<dataserver>,<TopSpin 4.3.0>,
      <INTEGRAL DEFINE [1.604;1.593]
       data hash MD5: 128K
       DF 8D 5B A3 7D 7A 65 CB 7D 36 A2 D3 57 31 E1 8F>)
(  62,<2024-01-05T11:21:02.499+0100>,<moell>,<AntonTower>,<dataserver>,<TopSpin 4.3.0>,
      <INTEGRAL DEFINE [1.593;1.585]
       data hash MD5: 128K
       DF 8D 5B A3 7D 7A 65 CB 7D 36 A2 D3 57 31 E1 8F>)
(  63,<2024-01-05T11:21:02.510+0100>,<moell>,<AntonTower>,<dataserver>,<TopSpin 4.3.0>,
      <INTEGRAL DEFINE [1.580;1.497]
       data hash MD5: 128K
       DF 8D 5B A3 7D 7A 65 CB 7D 36 A2 D3 57 31 E1 8F>)
(  64,<2024-01-05T11:21:02.521+0100>,<moell>,<AntonTower>,<dataserver>,<TopSpin 4.3.0>,
      <INTEGRAL DEFINE [1.469;1.396]
       data hash MD5: 128K
       DF 8D 5B A3 7D 7A 65 CB 7D 36 A2 D3 57 31 E1 8F>)
(  65,<2024-01-05T11:21:02.533+0100>,<moell>,<AntonTower>,<dataserver>,<TopSpin 4.3.0>,
      <INTEGRAL DEFINE [1.362;1.304]
       data hash MD5: 128K
       DF 8D 5B A3 7D 7A 65 CB 7D 36 A2 D3 57 31 E1 8F>)
(  66,<2024-01-05T11:21:02.543+0100>,<moell>,<AntonTower>,<dataserver>,<TopSpin 4.3.0>,
      <INTEGRAL DEFINE [1.267;1.244]
       data hash MD5: 128K
       DF 8D 5B A3 7D 7A 65 CB 7D 36 A2 D3 57 31 E1 8F>)
$$ C:/Users/Anton/Nextcloud/Analytik/NMR/mon149184_oz HEN M476/1/pdata/1/auditp.txt
(  67,<2024-04-15T08:51:27.833+0200>,<Anton>,<AK-Schulz-Anton>,<cprserver>,<TopSpin 4.3.0>,
      <changed parameter F1 WDW to EM>)
(  68,<2024-04-15T08:51:31.444+0200>,<Anton>,<AK-Schulz-Anton>,<cprserver>,<TopSpin 4.3.0>,
      <changed parameter F1 LB to 0.30>)
(  69,<2024-04-15T08:55:15.893+0200>,<Anton>,<AK-Schulz-Anton>,<dataserver>,<TopSpin 4.3.0>,
      <INTEGRAL DEFINE [7.207;-0.175]
       data hash MD5: 128K
       DF 8D 5B A3 7D 7A 65 CB 7D 36 A2 D3 57 31 E1 8F>)
(  70,<2024-04-15T08:55:15.908+0200>,<Anton>,<AK-Schulz-Anton>,<dataserver>,<TopSpin 4.3.0>,
      <INTEGRAL DELETE [6.388;6.327]
       data hash MD5: 128K
       DF 8D 5B A3 7D 7A 65 CB 7D 36 A2 D3 57 31 E1 8F>)
(  71,<2024-04-15T08:55:15.924+0200>,<Anton>,<AK-Schulz-Anton>,<dataserver>,<TopSpin 4.3.0>,
      <INTEGRAL DELETE [5.214;5.164]
       data hash MD5: 128K
       DF 8D 5B A3 7D 7A 65 CB 7D 36 A2 D3 57 31 E1 8F>)
(  72,<2024-04-15T08:55:15.940+0200>,<Anton>,<AK-Schulz-Anton>,<dataserver>,<TopSpin 4.3.0>,
      <INTEGRAL DELETE [5.162;5.122]
       data hash MD5: 128K
       DF 8D 5B A3 7D 7A 65 CB 7D 36 A2 D3 57 31 E1 8F>)
(  73,<2024-04-15T08:55:15.940+0200>,<Anton>,<AK-Schulz-Anton>,<dataserver>,<TopSpin 4.3.0>,
      <INTEGRAL DELETE [5.120;4.991]
       data hash MD5: 128K
       DF 8D 5B A3 7D 7A 65 CB 7D 36 A2 D3 57 31 E1 8F>)
(  74,<2024-04-15T08:55:15.955+0200>,<Anton>,<AK-Schulz-Anton>,<dataserver>,<TopSpin 4.3.0>,
      <INTEGRAL DELETE [4.986;4.964]
       data hash MD5: 128K
       DF 8D 5B A3 7D 7A 65 CB 7D 36 A2 D3 57 31 E1 8F>)
(  75,<2024-04-15T08:55:15.971+0200>,<Anton>,<AK-Schulz-Anton>,<dataserver>,<TopSpin 4.3.0>,
      <INTEGRAL DELETE [2.795;2.600]
       data hash MD5: 128K
       DF 8D 5B A3 7D 7A 65 CB 7D 36 A2 D3 57 31 E1 8F>)
(  76,<2024-04-15T08:55:15.986+0200>,<Anton>,<AK-Schulz-Anton>,<dataserver>,<TopSpin 4.3.0>,
      <INTEGRAL DELETE [2.600;2.537]
       data hash MD5: 128K
       DF 8D 5B A3 7D 7A 65 CB 7D 36 A2 D3 57 31 E1 8F>)
(  77,<2024-04-15T08:55:15.986+0200>,<Anton>,<AK-Schulz-Anton>,<dataserver>,<TopSpin 4.3.0>,
      <INTEGRAL DELETE [2.170;2.092]
       data hash MD5: 128K
       DF 8D 5B A3 7D 7A 65 CB 7D 36 A2 D3 57 31 E1 8F>)
(  78,<2024-04-15T08:55:16.002+0200>,<Anton>,<AK-Schulz-Anton>,<dataserver>,<TopSpin 4.3.0>,
      <INTEGRAL DELETE [2.092;2.034]
       data hash MD5: 128K
       DF 8D 5B A3 7D 7A 65 CB 7D 36 A2 D3 57 31 E1 8F>)
(  79,<2024-04-15T08:55:16.018+0200>,<Anton>,<AK-Schulz-Anton>,<dataserver>,<TopSpin 4.3.0>,
      <INTEGRAL DELETE [2.029;1.890]
       data hash MD5: 128K
       DF 8D 5B A3 7D 7A 65 CB 7D 36 A2 D3 57 31 E1 8F>)
(  80,<2024-04-15T08:55:16.033+0200>,<Anton>,<AK-Schulz-Anton>,<dataserver>,<TopSpin 4.3.0>,
      <INTEGRAL DELETE [1.690;1.670]
       data hash MD5: 128K
       DF 8D 5B A3 7D 7A 65 CB 7D 36 A2 D3 57 31 E1 8F>)
(  81,<2024-04-15T08:55:16.033+0200>,<Anton>,<AK-Schulz-Anton>,<dataserver>,<TopSpin 4.3.0>,
      <INTEGRAL DELETE [1.670;1.655]
       data hash MD5: 128K
       DF 8D 5B A3 7D 7A 65 CB 7D 36 A2 D3 57 31 E1 8F>)
(  82,<2024-04-15T08:55:16.049+0200>,<Anton>,<AK-Schulz-Anton>,<dataserver>,<TopSpin 4.3.0>,
      <INTEGRAL DELETE [1.624;1.613]
       data hash MD5: 128K
       DF 8D 5B A3 7D 7A 65 CB 7D 36 A2 D3 57 31 E1 8F>)
(  83,<2024-04-15T08:55:16.065+0200>,<Anton>,<AK-Schulz-Anton>,<dataserver>,<TopSpin 4.3.0>,
      <INTEGRAL DELETE [1.613;1.604]
       data hash MD5: 128K
       DF 8D 5B A3 7D 7A 65 CB 7D 36 A2 D3 57 31 E1 8F>)
(  84,<2024-04-15T08:55:16.065+0200>,<Anton>,<AK-Schulz-Anton>,<dataserver>,<TopSpin 4.3.0>,
      <INTEGRAL DELETE [1.604;1.593]
       data hash MD5: 128K
       DF 8D 5B A3 7D 7A 65 CB 7D 36 A2 D3 57 31 E1 8F>)
(  85,<2024-04-15T08:55:16.080+0200>,<Anton>,<AK-Schulz-Anton>,<dataserver>,<TopSpin 4.3.0>,
      <INTEGRAL DELETE [1.593;1.585]
       data hash MD5: 128K
       DF 8D 5B A3 7D 7A 65 CB 7D 36 A2 D3 57 31 E1 8F>)
(  86,<2024-04-15T08:55:16.096+0200>,<Anton>,<AK-Schulz-Anton>,<dataserver>,<TopSpin 4.3.0>,
      <INTEGRAL DELETE [1.580;1.497]
       data hash MD5: 128K
       DF 8D 5B A3 7D 7A 65 CB 7D 36 A2 D3 57 31 E1 8F>)
(  87,<2024-04-15T08:55:16.111+0200>,<Anton>,<AK-Schulz-Anton>,<dataserver>,<TopSpin 4.3.0>,
      <INTEGRAL DELETE [1.469;1.396]
       data hash MD5: 128K
       DF 8D 5B A3 7D 7A 65 CB 7D 36 A2 D3 57 31 E1 8F>)
(  88,<2024-04-15T08:55:16.127+0200>,<Anton>,<AK-Schulz-Anton>,<dataserver>,<TopSpin 4.3.0>,
      <INTEGRAL DELETE [1.362;1.304]
       data hash MD5: 128K
       DF 8D 5B A3 7D 7A 65 CB 7D 36 A2 D3 57 31 E1 8F>)
(  89,<2024-04-15T08:55:16.143+0200>,<Anton>,<AK-Schulz-Anton>,<dataserver>,<TopSpin 4.3.0>,
      <INTEGRAL DELETE [1.267;1.244]
       data hash MD5: 128K
       DF 8D 5B A3 7D 7A 65 CB 7D 36 A2 D3 57 31 E1 8F>)
(  90,<2024-04-15T08:55:16.143+0200>,<Anton>,<AK-Schulz-Anton>,<dataserver>,<TopSpin 4.3.0>,
      <INTEGRAL DELETE [7.207;-0.175]
       data hash MD5: 128K
       DF 8D 5B A3 7D 7A 65 CB 7D 36 A2 D3 57 31 E1 8F>)
(  91,<2024-04-15T08:55:16.158+0200>,<Anton>,<AK-Schulz-Anton>,<dataserver>,<TopSpin 4.3.0>,
      <INTEGRAL DEFINE [-0.402;-1.659]
       data hash MD5: 128K
       DF 8D 5B A3 7D 7A 65 CB 7D 36 A2 D3 57 31 E1 8F>)
(  92,<2024-04-15T08:55:16.174+0200>,<Anton>,<AK-Schulz-Anton>,<dataserver>,<TopSpin 4.3.0>,
      <INTEGRAL DEFINE [-0.212;-1.513]
       data hash MD5: 128K
       DF 8D 5B A3 7D 7A 65 CB 7D 36 A2 D3 57 31 E1 8F>)
(  93,<2024-04-15T08:55:16.174+0200>,<Anton>,<AK-Schulz-Anton>,<dataserver>,<TopSpin 4.3.0>,
      <INTEGRAL DELETE [-0.402;-1.659]
       data hash MD5: 128K
       DF 8D 5B A3 7D 7A 65 CB 7D 36 A2 D3 57 31 E1 8F>)
(  94,<2024-04-15T08:55:16.190+0200>,<Anton>,<AK-Schulz-Anton>,<dataserver>,<TopSpin 4.3.0>,
      <INTEGRAL DELETE [-0.212;-1.513]
       data hash MD5: 128K
       DF 8D 5B A3 7D 7A 65 CB 7D 36 A2 D3 57 31 E1 8F>)
(  95,<2024-04-15T08:55:36.494+0200>,<Anton>,<AK-Schulz-Anton>,<cprserver>,<TopSpin 4.3.0>,
      <changed parameter F1 LB to 0>)
(  96,<2024-04-15T08:55:46.910+0200>,<Anton>,<AK-Schulz-Anton>,<cprserver>,<TopSpin 4.3.0>,
      <changed parameter F1 LB to 0.30>)
$$ C:/Users/Anton/Nextcloud/Doktorarbeit/Manuscripte/HEN M476/Nitidane NMR raw data/1/pdata/1/auditp.txt
(  97,<2024-04-19T11:16:36.129+0200>,<Anton>,<AK-Schulz-Anton>,<disknew>,<TopSpin 4.3.0>,
      <processed data deleted by delp>)
##END=

$$ hash MD5
$$ 7B 63 BA 39 D2 9F 57 C6 61 E1 9E 6A 62 9D 06 22
