# Supplementary material for: Nitidane: An Irregular Prenylated Diterpene from the Cuticle of the Springtail Heteromurus nitidus
Source: J Nat Prod. 2024 Apr 26;87(5):1454–8. doi: 10.1021/acs.jnatprod.4c00258 (PMC11129290; doi:10.1021/acs.jnatprod.4c00258)
Supplement: Supplementary file 2 — np4c00258_si_002.zip [file np4c00258_si_002.zip › Nitidane (4)/1H/pdata/1/integrals.txt]

   Current data set:
   NAME =	mon149184_oz HEN M476	EXPNO =	1	PROCNO = 1
   DU   =	C:/Users/Anton/Nextcloud/Analytik/NMR

   Number   Integrated Region     Integral
