# Supplementary material for: Nitidane: An Irregular Prenylated Diterpene from the Cuticle of the Springtail Heteromurus nitidus
Source: J Nat Prod. 2024 Apr 26;87(5):1454–8. doi: 10.1021/acs.jnatprod.4c00258 (PMC11129290; doi:10.1021/acs.jnatprod.4c00258)
Supplement: Supplementary file 2 — np4c00258_si_002.zip [file np4c00258_si_002.zip › Nitidane (4)/1H/pdata/1/peaklist.xml]

<?xml version="1.0" encoding="UTF-8"?>
<PeakList>
  <PeakList1D>
    <PeakList1DHeader creator="nmrsu" date="2023-06-09T09:23:37.210+02:00" expNo="1" name="mon149184_oz" owner="" procNo="1" source="d:/u/data/nmr/nmr">
      <PeakPickDetails>F1=16.049580ppm, F2=-3.787392ppm, MI=0.05cm, MAXI=10000.00cm, PC=1.000
      </PeakPickDetails>
    </PeakList1DHeader>
    <Peak1D F1="7.432299" intensity="6.546093e-02" type="0"/>
    <Peak1D F1="7.260638" intensity="1.223507e+01" type="0"/>
    <Peak1D F1="7.083837" intensity="6.536720e-02" type="0"/>
    <Peak1D F1="4.977462" intensity="7.800496e-02" type="0"/>
    <Peak1D F1="2.172366" intensity="8.772213e-02" type="0"/>
    <Peak1D F1="2.102363" intensity="3.704520e-01" type="0"/>
    <Peak1D F1="1.986708" intensity="5.623008e-02" type="0"/>
    <Peak1D F1="1.972050" intensity="5.595429e-02" type="0"/>
    <Peak1D F1="1.678564" intensity="3.513837e-01" type="0"/>
    <Peak1D F1="1.676726" intensity="3.333796e-01" type="0"/>
    <Peak1D F1="1.662578" intensity="1.568200e-01" type="0"/>
    <Peak1D F1="1.660812" intensity="1.559257e-01" type="0"/>
    <Peak1D F1="1.618694" intensity="1.949018e-01" type="0"/>
    <Peak1D F1="1.609019" intensity="1.965734e-01" type="0"/>
    <Peak1D F1="1.597364" intensity="2.482061e-01" type="0"/>
    <Peak1D F1="1.588432" intensity="2.161693e-01" type="0"/>
    <Peak1D F1="1.582832" intensity="8.567841e-02" type="0"/>
    <Peak1D F1="1.571964" intensity="2.896008e-01" type="0"/>
    <Peak1D F1="1.569897" intensity="3.004271e-01" type="0"/>
    <Peak1D F1="1.549484" intensity="1.350000e+01" type="0"/>
    <Peak1D F1="1.254845" intensity="5.910415e-02" type="0"/>
    <Peak1D F1="0.138674" intensity="5.184697e-02" type="0"/>
    <Peak1D F1="0.096884" intensity="5.669802e-02" type="0"/>
    <Peak1D F1="0.078703" intensity="1.952007e-01" type="0"/>
    <Peak1D F1="0.077408" intensity="3.769515e-01" type="0"/>
    <Peak1D F1="0.075945" intensity="5.991175e-01" type="0"/>
    <Peak1D F1="0.074635" intensity="9.887733e-01" type="0"/>
    <Peak1D F1="0.073413" intensity="1.457116e+00" type="0"/>
    <Peak1D F1="0.068926" intensity="1.134643e+01" type="0"/>
    <Peak1D F1="0.062720" intensity="3.611767e-01" type="0"/>
    <Peak1D F1="0.005367" intensity="5.748070e-01" type="0"/>
    <Peak1D F1="-0.000073" intensity="2.411766e+01" type="0"/>
    <Peak1D F1="-0.005652" intensity="6.401327e-01" type="0"/>
    <Peak1D F1="-0.030503" intensity="6.278265e-02" type="0"/>
    <Peak1D F1="-0.100164" intensity="6.833163e-02" type="0"/>
  </PeakList1D>
</PeakList>
