# Supplementary material for: Nitidane: An Irregular Prenylated Diterpene from the Cuticle of the Springtail Heteromurus nitidus
Source: J Nat Prod. 2024 Apr 26;87(5):1454–8. doi: 10.1021/acs.jnatprod.4c00258 (PMC11129290; doi:10.1021/acs.jnatprod.4c00258)
Supplement: Supplementary file 2 — np4c00258_si_002.zip [file np4c00258_si_002.zip › Nitidane (4)/1H/pdata/700/complexCurve.csv]

77.6005	-6.58506
77.5783	-6.86668
77.5549	-7.09169
77.518	-7.35211
77.4762	-7.6089
77.4425	-7.87714
77.4238	-8.12725
77.3816	-8.37111
77.3376	-8.63401
77.3143	-8.87824
77.2773	-9.13151
77.2366	-9.38461
77.1987	-9.651
77.1486	-9.87706
77.1168	-10.1312
77.0841	-10.381
77.0394	-10.6355
76.9809	-10.8938
76.9559	-11.1465
76.8963	-11.4139
76.8552	-11.6687
76.8132	-11.9085
76.7652	-12.17
76.7216	-12.4267
76.6547	-12.6865
76.6072	-12.9465
76.5655	-13.168
76.5086	-13.455
76.4527	-13.6962
76.3937	-13.9422
76.3478	-14.1937
76.2888	-14.4453
76.2479	-14.7136
76.191	-14.9578
76.1082	-15.2273
76.0575	-15.4687
75.9933	-15.7136
75.9335	-15.9747
75.8854	-16.2195
75.8109	-16.4675
75.7467	-16.739
75.6631	-16.9831
75.6034	-17.2437
75.5308	-17.508
75.4771	-17.7495
75.3862	-18.0171
75.3304	-18.2896
75.2442	-18.5194
75.1863	-18.7788
75.1204	-19.0249
75.0541	-19.2775
74.9617	-19.5479
74.8895	-19.7903
74.798	-20.0578
74.7568	-20.3032
74.6567	-20.5527
74.5808	-20.8015
74.5002	-21.072
74.4182	-21.3197
74.3362	-21.5615
74.2345	-21.8325
74.1424	-22.096
74.0772	-22.3641
74.0017	-22.6128
73.8971	-22.8737
73.8121	-23.1106
73.7247	-23.3537
73.6432	-23.6207
73.536	-23.8819
73.4586	-24.1362
73.3602	-24.3893
73.2448	-24.6553
73.1701	-24.9027
73.036	-25.1611
72.9417	-25.4309
72.8509	-25.7014
72.7391	-25.9503
72.6521	-26.1913
72.5504	-26.4357
72.4436	-26.7321
72.3282	-26.9675
72.2204	-27.2384
72.1099	-27.4825
71.9812	-27.741
71.8873	-27.989
71.7825	-28.2487
71.6675	-28.5005
71.5591	-28.7649
71.4532	-29.0427
71.3252	-29.2833
71.1956	-29.5527
71.0784	-29.812
70.9776	-30.0509
70.8328	-30.3101
70.7167	-30.5903
70.5891	-30.8389
70.4664	-31.0977
70.3336	-31.3463
70.2	-31.6221
70.092	-31.8713
69.9393	-32.1235
69.8092	-32.3732
69.6701	-32.6555
69.5494	-32.9024
69.3935	-33.1695
69.2428	-33.4298
69.0957	-33.7014
68.9631	-33.9325
68.8247	-34.2155
68.6843	-34.472
68.5218	-34.7312
68.3606	-34.9777
68.2213	-35.2576
68.0652	-35.5089
67.9233	-35.7639
67.7459	-36.0463
67.5956	-36.2957
67.4344	-36.5542
67.2811	-36.8202
67.1201	-37.0948
66.9541	-37.3568
66.7822	-37.5973
66.6175	-37.8646
66.4455	-38.1406
66.2718	-38.4133
66.0979	-38.6739
65.9061	-38.9399
65.7396	-39.2247
65.5645	-39.4904
65.3768	-39.733
65.212	-39.9917
64.9999	-40.2712
64.8015	-40.5218
64.6362	-40.8255
64.4277	-41.0875
64.2163	-41.3272
64.0314	-41.6085
63.8172	-41.8808
63.6355	-42.1423
63.4104	-42.4188
63.189	-42.6627
62.9847	-42.9545
62.7835	-43.2125
62.5399	-43.4887
62.3275	-43.7789
62.1205	-44.0084
61.8744	-44.307
61.6377	-44.5737
61.4284	-44.85
61.1834	-45.1415
60.9417	-45.3842
60.7079	-45.6663
60.4603	-45.9645
60.2452	-46.244
59.9597	-46.4973
59.6882	-46.7403
59.4457	-47.0354
59.1809	-47.3155
58.9014	-47.5785
58.6427	-47.8654
58.35	-48.1255
58.0874	-48.419
57.8008	-48.7004
57.5114	-48.9738
57.2038	-49.2455
56.9091	-49.5221
56.5775	-49.7864
56.3026	-50.0647
55.9919	-50.3313
55.6734	-50.6115
55.34	-50.9153
54.9898	-51.1975
54.6927	-51.4968
54.3553	-51.7521
53.9877	-52.03
53.6299	-52.329
53.2608	-52.6167
52.9208	-52.9702
52.5244	-53.1859
52.1597	-53.4435
51.7526	-53.7029
51.384	-53.9891
50.9497	-54.2767
50.5514	-54.5403
50.1022	-54.8444
49.6574	-55.1299
49.249	-55.3887
48.7636	-55.6719
48.326	-55.9589
47.8569	-56.1965
47.3493	-56.4853
46.85	-56.7295
46.3646	-57.0139
45.8269	-57.2614
45.3124	-57.5566
44.7394	-57.8117
44.2042	-58.0679
43.6312	-58.3411
43.0608	-58.5768
42.4584	-58.8236
41.8382	-59.0651
41.1948	-59.3121
40.5522	-59.559
39.8684	-59.7716
39.1956	-60.0299
38.4708	-60.2119
37.7339	-60.4109
36.9999	-60.6299
36.2171	-60.7868
35.43	-60.9952
34.6293	-61.1539
33.775	-61.3305
32.8757	-61.4539
32.0125	-61.5671
31.0975	-61.6882
30.1197	-61.7534
29.1176	-61.7992
28.1156	-61.8381
27.0514	-61.8922
25.9805	-61.867
24.8325	-61.7996
23.6693	-61.6872
22.5051	-61.5992
21.2706	-61.4317
20.0085	-61.2271
18.7226	-60.9692
17.3542	-60.6369
15.9815	-60.2513
14.5623	-59.7734
13.1007	-59.2383
11.6305	-58.6587
10.1	-57.9154
8.5352	-57.0871
6.97413	-56.172
5.38728	-55.1388
3.83842	-53.9578
2.21462	-52.6685
0.638761	-51.22
-0.883528	-49.625
-2.3651	-47.851
-3.88206	-45.9211
-5.23535	-43.8047
-6.5173	-41.5153
-7.66906	-39.04
-8.62212	-36.3557
-9.46782	-33.581
-10.0612	-30.6687
-10.4085	-27.545
-10.5476	-24.2551
-10.3651	-20.9503
-9.83905	-17.6221
-9.03751	-14.2347
-7.84714	-10.8178
-6.30932	-7.57697
-4.49461	-4.46051
-2.29898	-1.51403
0.19992	1.17484
2.78341	3.53672
5.61057	5.76332
8.70841	7.69721
11.9743	9.22945
15.2235	10.4838
18.5157	11.344
21.8352	11.9155
25.1176	12.1706
28.253	12.1263
31.2887	11.858
34.2293	11.3445
37.0248	10.6116
39.6563	9.70747
42.0665	8.66837
44.3605	7.53218
46.5003	6.23061
48.4271	4.85417
50.1952	3.48769
51.8292	2.03451
53.3236	0.524183
54.6385	-0.949685
55.8336	-2.44401
56.9033	-3.95158
57.8767	-5.44583
58.745	-6.91431
59.4853	-8.32889
60.1522	-9.7488
60.7501	-11.1642
61.2762	-12.4942
61.7333	-13.8266
62.1046	-15.1269
62.4517	-16.4061
62.7081	-17.6242
62.9517	-18.8046
63.1366	-19.9682
63.2753	-21.0841
63.3876	-22.2074
63.4545	-23.2327
63.512	-24.281
63.5409	-25.2883
63.5051	-26.2579
63.4934	-27.1977
63.4374	-28.0976
63.3716	-29.0301
63.281	-29.8819
63.2067	-30.712
63.0749	-31.5223
62.9572	-32.3277
62.8231	-33.0814
62.647	-33.8501
62.4947	-34.5826
62.3428	-35.2893
62.1485	-35.9812
61.9872	-36.6628
61.7821	-37.3011
61.5554	-37.9581
61.3879	-38.5788
61.1525	-39.1766
60.9656	-39.7827
60.7167	-40.3765
60.4855	-40.9217
60.2573	-41.4923
60.0194	-42.0145
59.8073	-42.5432
59.5924	-43.0931
59.3369	-43.6129
59.1062	-44.0812
58.8491	-44.5846
58.5878	-45.0764
58.3629	-45.491
58.0919	-45.9662
57.8597	-46.4154
57.6014	-46.8424
57.3432	-47.283
57.0969	-47.7091
56.8593	-48.1113
56.6066	-48.5283
56.3344	-48.9284
56.0755	-49.2989
55.8262	-49.6919
55.593	-50.0717
55.3303	-50.4369
55.0907	-50.8034
54.8292	-51.1669
54.5639	-51.5327
54.33	-51.8906
54.041	-52.2322
53.793	-52.5734
53.5522	-52.9082
53.3071	-53.2099
53.0339	-53.5253
52.7527	-53.835
52.4852	-54.1627
52.2414	-54.4658
51.9821	-54.7421
51.7356	-55.0612
51.4886	-55.3422
51.1584	-55.6557
50.9268	-55.9376
50.6872	-56.2028
50.4782	-56.524
50.2038	-56.7488
49.9192	-57.0344
49.671	-57.2857
49.4339	-57.5317
49.1422	-57.7919
48.92	-58.0744
48.6782	-58.3304
48.4338	-58.5867
48.1475	-58.7985
47.8876	-59.0796
47.6388	-59.3143
47.3716	-59.5547
47.1125	-59.7937
46.8585	-60.0335
46.5822	-60.2536
46.3554	-60.5166
46.0583	-60.7301
45.8471	-60.9485
45.5848	-61.1666
45.3092	-61.3809
45.0674	-61.6154
44.8487	-61.8321
44.5734	-62.0127
44.2741	-62.2452
44.0348	-62.4298
43.8106	-62.6519
43.5554	-62.8759
43.2735	-63.0612
43.0327	-63.2599
42.7196	-63.4372
42.5322	-63.6435
42.2719	-63.8175
42.0065	-64.0162
41.7662	-64.2608
41.5026	-64.3905
41.2471	-64.6029
41.0074	-64.7474
40.787	-64.9181
40.5181	-65.1467
40.2322	-65.3028
39.9885	-65.4768
39.7533	-65.6231
39.4514	-65.8392
39.2382	-66.0275
38.9796	-66.1782
38.7318	-66.338
38.4807	-66.542
38.2312	-66.6881
37.9823	-66.859
37.6978	-67.0228
37.4324	-67.1755
37.1764	-67.3422
36.9396	-67.517
36.6604	-67.6884
36.4165	-67.8222
36.1613	-67.9509
35.8945	-68.0992
35.6479	-68.2499
35.3959	-68.4233
35.1283	-68.5495
34.8733	-68.6675
34.6219	-68.8661
34.3427	-68.9887
34.1024	-69.142
33.8619	-69.2617
33.6052	-69.4354
33.3492	-69.5642
33.1024	-69.6782
32.8568	-69.8344
32.5754	-69.9728
32.3479	-70.1083
32.0523	-70.2609
31.7958	-70.3791
31.5618	-70.497
31.2878	-70.611
31.039	-70.7647
30.7503	-70.9169
30.4918	-71.0197
30.2409	-71.1774
29.9986	-71.2584
29.7275	-71.3995
29.4645	-71.4934
29.1908	-71.6189
28.9205	-71.728
28.6657	-71.9036
28.385	-71.9639
28.1297	-72.1247
27.8817	-72.2239
27.6168	-72.347
27.3406	-72.438
27.0585	-72.563
26.8059	-72.6594
26.5361	-72.7645
26.2861	-72.8536
26.0225	-72.976
25.7406	-73.0679
25.4849	-73.1882
25.2117	-73.2501
24.9547	-73.371
24.6766	-73.4353
24.4038	-73.5595
24.1111	-73.672
23.8914	-73.7243
23.5738	-73.814
23.3694	-73.9147
23.0974	-74.0251
22.812	-74.1025
22.5055	-74.1907
22.263	-74.2539
21.9919	-74.3472
21.7393	-74.4138
21.4523	-74.4797
21.2014	-74.5615
20.9263	-74.6741
20.6757	-74.7127
20.3828	-74.7751
20.1417	-74.8316
19.8686	-74.9635
19.6204	-74.9873
19.3421	-75.0884
19.0386	-75.1361
18.7696	-75.2097
18.5396	-75.2653
18.2369	-75.3198
17.9608	-75.3859
17.7356	-75.4467
17.4837	-75.4923
17.1936	-75.5524
16.9211	-75.6497
16.6837	-75.6659
16.4243	-75.7457
16.1548	-75.7949
15.9074	-75.8282
15.6298	-75.8667
15.3318	-75.8997
15.0904	-75.968
14.8291	-76.0213
14.5554	-76.0506
14.3087	-76.0548
14.022	-76.1709
13.7975	-76.1672
13.5539	-76.2382
13.2774	-76.2646
13.0323	-76.3028
12.7723	-76.3486
12.4892	-76.3787
12.2536	-76.4415
12.0239	-76.4631
11.7456	-76.544
11.5102	-76.5251
11.234	-76.6116
10.9908	-76.5873
10.7158	-76.654
10.495	-76.6995
