# Supplementary material for: Nitidane: An Irregular Prenylated Diterpene from the Cuticle of the Springtail Heteromurus nitidus
Source: J Nat Prod. 2024 Apr 26;87(5):1454–8. doi: 10.1021/acs.jnatprod.4c00258 (PMC11129290; doi:10.1021/acs.jnatprod.4c00258)
Supplement: Supplementary file 2 — np4c00258_si_002.zip [file np4c00258_si_002.zip › Nitidane (4)/1H/topshimreport]

New TopShim run:

version = topshim 2.1.0
date = 2023-06-09
time = 08:55:23.381
command = topshim 

FINE SHIMMING

Parameters:

probe = Z168568_0016
solvent = CDCl3
shim nucleus = 2H
nucleus optimised for = 1H
o1p (from lock) = 7.26 ppm

Results:


1D Shimming:
Iteration 1: FWHM Before= 0.5 Hz, Target= 0.2 Hz, After= 0.3 Hz
Iteration 2: FWHM Before= 0.3 Hz, Target= 0.3 Hz, After= 0.8 Hz
Iteration 3: FWHM Before= 0.8 Hz, Target= 0.3 Hz, After= 0.5 Hz
Iteration 4: FWHM Before= 0.5 Hz, Target= 0.2 Hz, After= 0.4 Hz
Iteration 5: FWHM Before= 0.4 Hz, Target= 0.2 Hz, After= 0.3 Hz
Iteration 6: FWHM Before= 0.3 Hz, Target= 0.3 Hz, After= 0.2 Hz
Shim succeeded

Lineshape quality factor (1D spectrum, spinning) = 0.411

shim changes: 
Z	+7
Z2	+47
Z3	+45
Z4	+637
Z5	+26
Z6	-137
Z7	+2076
Z8	-7427

duration = 1 min 41 sec
completed successfully
finished Fri Jun  9 08:57:02 2023


========================================================================
