# Supplementary material for: Nitidane: An Irregular Prenylated Diterpene from the Cuticle of the Springtail Heteromurus nitidus
Source: J Nat Prod. 2024 Apr 26;87(5):1454–8. doi: 10.1021/acs.jnatprod.4c00258 (PMC11129290; doi:10.1021/acs.jnatprod.4c00258)
Supplement: Supplementary file 2 — np4c00258_si_002.zip [file np4c00258_si_002.zip › Nitidane (4)/COSY/acqu2]

##TITLE= Parameter file, TopSpin 4.1.3
##JCAMPDX= 5.0
##DATATYPE= Parameter Values
##NPOINTS= 6	$$ modification sequence number
##ORIGIN= Bruker BioSpin GmbH
##OWNER= nmrsu
$$ 2023-06-09 09:14:14.748 +0200  nmrsu@nmr20
$$ C:/Bruker/TopSpin4.1.3/prog/curdir/changer/inmrchanger/Jun09-2023-0848-nmr/1/1.65/data/nmr/mon149184_oz/5/acqu2
$$ process C:\Bruker\TopSpin4.1.3\prog\mod\dataserver.exe
##$ACQT0= 0
##$BF1= 600.13
##$DE= 66.25
##$DECIM= 1
##$DR= 32
##$FW= 2.4e+08
##$FnILOOP= 0
##$FnMODE= 1
##$NUC1= <1H>
##$NusJSP= 0
##$NusT2= 1
##$NusTD= 0
##$O1= 2640.57200001844
##$ProjAngle= 0
##$SFO1= 600.132640572
##$SW= 7.85989735958269
##$SW_h= 4716.98095703125
##$TD= 512
##END=
