# Supplementary material for: Nitidane: An Irregular Prenylated Diterpene from the Cuticle of the Springtail Heteromurus nitidus
Source: J Nat Prod. 2024 Apr 26;87(5):1454–8. doi: 10.1021/acs.jnatprod.4c00258 (PMC11129290; doi:10.1021/acs.jnatprod.4c00258)
Supplement: Supplementary file 2 — np4c00258_si_002.zip [file np4c00258_si_002.zip › Nitidane (4)/COSY/adcInfo_TRX1.xml]

 <TRX channel="1">
	<summary>Optimal performance achieved</summary>
	<maxAdcModulation>
		<utcDate>09-10:13:19.479</utcDate>
		<adcModulationPercent>32</adcModulationPercent>
		<numScan>5</numScan>
		<numExp>83</numExp>
	</maxAdcModulation>
	<minAdcModulation>
		<utcDate>09-09:11:00.743</utcDate>
		<adcModulationPercent>23</adcModulationPercent>
		<numScan>15</numScan>
		<numExp>0</numExp>
	</minAdcModulation>
	<adcOverflow>no</adcOverflow>
</TRX>
