# Supplementary material for: Nitidane: An Irregular Prenylated Diterpene from the Cuticle of the Springtail Heteromurus nitidus
Source: J Nat Prod. 2024 Apr 26;87(5):1454–8. doi: 10.1021/acs.jnatprod.4c00258 (PMC11129290; doi:10.1021/acs.jnatprod.4c00258)
Supplement: Supplementary file 2 — np4c00258_si_002.zip [file np4c00258_si_002.zip › Nitidane (4)/COSY/pdata/1/clevels]

##TITLE= Parameter file, TopSpin 4.1.3
##JCAMPDX= 5.0
##DATATYPE= Parameter Values
##NPOINTS= 1	$$ modification sequence number
##ORIGIN= Bruker BioSpin GmbH
##OWNER= nmrsu
$$ 2023-06-09 09:08:59.075 +0200  nmrsu@nmr20
$$ C:/Bruker/TopSpin4.1.3/prog/curdir/changer/inmrchanger/Jun09-2023-0848-nmr/1/1.65/data/nmr/mon149184_oz/5/pdata/1/clevels
$$ process C:\Bruker\TopSpin4.1.3\prog\mod\xwish3.exe
##$LEVELS= (0..255)
-7485013.1500685 -5757702.4500527 -4429001.85004053 -3406924.50003118 -2620711.15002399
-2015931.65001845 -1550716.65001419 -1192858.95001092 -917583.850008398
-705833.70000646 -542949.000004969 -417653.100003822 -321271.60000294 -247132.000002262
-190101.55000174 -146231.950001338 -112486.10000103 -86527.8000007919 -66559.8500006092
-51199.8500004686 -39384.5000003605 -30295.8000002773 -23304.4500002133
-17926.5000001641 -13789.6000001262 -10607.4000000971 -8159.55000007468
-6276.55000005744 -4828.15000004419 -3713.95000003399 -2856.90000002615
-2197.60000002011 2197.60000002011 2856.90000002615 3713.95000003399 4828.15000004419
6276.55000005744 8159.55000007468 10607.4000000971 13789.6000001262 17926.5000001641
23304.4500002133 30295.8000002773 39384.5000003605 51199.8500004686 66559.8500006092
86527.8000007919 112486.10000103 146231.950001338 190101.55000174 247132.000002262
321271.60000294 417653.100003822 542949.000004969 705833.70000646 917583.850008398
1192858.95001092 1550716.65001419 2015931.65001845 2620711.15002399 3406924.50003118
4429001.85004053 5757702.4500527 7485013.1500685 0 0 0 0 0 0 0 0 0 0 0
0 0 0 0 0 0 0 0 0 0 0 0 0 0 0 0 0 0 0 0 0 0 0 0 0 0 0 0 0 0 0 0 0 0 0 0
0 0 0 0 0 0 0 0 0 0 0 0 0 0 0 0 0 0 0 0 0 0 0 0 0 0 0 0 0 0 0 0 0 0 0 0
0 0 0 0 0 0 0 0 0 0 0 0 0 0 0 0 0 0 0 0 0 0 0 0 0 0 0 0 0 0 0 0 0 0 0 0
0 0 0 0 0 0 0 0 0 0 0 0 0 0 0 0 0 0 0 0 0 0 0 0 0 0 0 0 0 0 0 0 0 0 0 0
0 0 0 0 0 0 0 0 0 0 0 0 0 0 0 0 0 0 0 0 0 0 0 0 0 0 0 0 0 0 0 0 0 0 0 0
0
##$LEVSIGN= 3
##$MAXLEV= 32
##$METHOD= 0
##$NEGBASE= -4395.2
##$NEGINCR= 1.3
##$POSBASE= 4395.2
##$POSINCR= 1.3
##END=
