# Supplementary material for: Nitidane: An Irregular Prenylated Diterpene from the Cuticle of the Springtail Heteromurus nitidus
Source: J Nat Prod. 2024 Apr 26;87(5):1454–8. doi: 10.1021/acs.jnatprod.4c00258 (PMC11129290; doi:10.1021/acs.jnatprod.4c00258)
Supplement: Supplementary file 2 — np4c00258_si_002.zip [file np4c00258_si_002.zip › Nitidane (4)/COSY/pdata/2/auditp.txt]

##TITLE= Audit trail, TopSpin 4.1.3
##JCAMPDX= 5.01
##ORIGIN= Bruker BioSpin GmbH
##OWNER= nmrsu
$$ d:/u/data/nmr/nmr/mon149184_oz/5/pdata/2/auditp.txt
##AUDIT TRAIL=  $$ (NUMBER, WHEN, WHO, WHERE, PROCESS, VERSION, WHAT)
(   1,<2023-06-09 09:09:50.272 +0000>,<NMR20\nmrsu>,<NMR20>,<go4>,<TopSpin 4.1.3>,
      <acquisition in progress>)
(   2,<2023-06-09 12:12:41.632 +0200>,<nmrsu>,<nmr20>,<proc2d>,<TopSpin 4.1.3>,
      <Start of raw data processing
       xfb F2: SI = 2K WDW = 4 SSB = 0 FT_mod = 6 PKNL = 1 F1: SI = 2K ME_mod = 2 NCOEF = 32 WDW = 4 SSB = 0 FT_mod = 6 FCOR = 0.5 PH_mod = 2
       data hash MD5: 2K * 2K
       C2 3D 7D F0 69 93 15 2B 6A 03 5A 28 78 0D BB DF>)
(   3,<2023-06-09 17:44:54.573 +0200>,<nmrsu/nmr>,<nmr20>,<xwish3>,<TopSpin 4.1.3>,
      <ICON-NMR User ID: nmr
       data hash MD5: 2K * 2K
       C2 3D 7D F0 69 93 15 2B 6A 03 5A 28 78 0D BB DF>)
(   4,<2023-06-12 08:28:13.644 +0200>,<nmrsu>,<nmr20>,<proc2d>,<TopSpin 4.1.3>,
      <Start of raw data processing
       xfb F2: SI = 2K WDW = 4 SSB = 0 FT_mod = 6 PKNL = 1 F1: SI = 2K ME_mod = 2 NCOEF = 32 WDW = 4 SSB = 0 FT_mod = 6 FCOR = 0.5 PH_mod = 2
       data hash MD5: 2K * 2K
       89 2C 46 2A 8E 95 FD 0F 6D 1E 08 D1 14 F7 E5 12>)
(   5,<2023-06-12 08:33:18.632 +0200>,<nmrsu>,<nmr20>,<dirdata>,<TopSpin 4.1.3>,
      <wrp from 1 5 "mon149184_oz" "d:/u/data/nmr/nmr"
       data hash MD5: 2K * 2K
       89 2C 46 2A 8E 95 FD 0F 6D 1E 08 D1 14 F7 E5 12>)
(   6,<2023-06-12 08:33:26.438 +0200>,<nmrsu>,<nmr20>,<proc2d>,<TopSpin 4.1.3>,
      <sym
       data hash MD5: 2K * 2K
       98 1C 35 DE D9 71 18 38 CF 6E F9 0A 5A 1F 06 81>)
(   7,<2023-06-12 08:34:01.453 +0200>,<nmrsu>,<nmr20>,<audit>,<TopSpin 4.1.3>,
      <user comment:
       TITLE=TU Braunschweig NMR-Labor d. Chem. Institute
       Kunde M�llerke
       Substanz-Code HEN-M476
       Exp. COSY \\ sym
       cosygppp.ibk_41 CDCl3 {D:\u} nmr 1TITLE_END
       data hash MD5: 2K * 2K
       98 1C 35 DE D9 71 18 38 CF 6E F9 0A 5A 1F 06 81>)
$$ C:/Users/Anton/Nextcloud/Doktorarbeit/Manuscripte/HEN M476/Nitidane NMR raw data/5/pdata/2/auditp.txt
(   8,<2024-04-19T11:16:36.254+0200>,<Anton>,<AK-Schulz-Anton>,<disknew>,<TopSpin 4.3.0>,
      <processed data deleted by delp>)
##END=

$$ hash MD5
$$ F5 01 97 94 7E BD 59 89 5F 6F 95 80 B9 79 AB DD
