# Supplementary material for: Nitidane: An Irregular Prenylated Diterpene from the Cuticle of the Springtail Heteromurus nitidus
Source: J Nat Prod. 2024 Apr 26;87(5):1454–8. doi: 10.1021/acs.jnatprod.4c00258 (PMC11129290; doi:10.1021/acs.jnatprod.4c00258)
Supplement: Supplementary file 2 — np4c00258_si_002.zip [file np4c00258_si_002.zip › Nitidane (4)/COSY/pdata/2/clevels]

##TITLE= Parameter file, TopSpin 4.1.3
##JCAMPDX= 5.0
##DATATYPE= Parameter Values
##NPOINTS= 9	$$ modification sequence number
##ORIGIN= Bruker BioSpin GmbH
##OWNER= nmrsu
$$ 2023-06-12 08:34:45.614 +0200  nmrsu@nmr20
$$ D:/u/data/nmr/nmr/mon149184_oz/5/pdata/2/clevels
$$ process C:\Bruker\TopSpin4.1.3\prog\mod\dataserver.exe
##$LEVELS= (0..255)
-291675500000 -224365800000 -172589100000 -132760800000 -102123700000 -78556700000
-60428230000 -46483260000 -35756350000 -27504880000 -21157600000 -16275080000
-12519290000 -9630224729.8 -7407865176.8 -5698357828.3 -4383352175.6 -3371809365.9
-2593699512.2 -1995153470.9 -1534733439.2 -1180564184 -908126295.4 -698558688.7
-537352837.5 -413348336.5 -317960258.9 -244584814.5 -188142165 -144724742.3
-111326724.9 -85635942.2 85635942.2 111326724.9 144724742.3 188142165 244584814.5
317960258.9 413348336.5 537352837.5 698558688.7 908126295.4 1180564184
1534733439.2 1995153470.9 2593699512.2 3371809365.9 4383352175.6 5698357828.3
7407865176.8 9630224729.8 12519290000 16275080000 21157600000 27504880000
35756350000 46483260000 60428230000 78556700000 102123700000 132760800000
172589100000 224365800000 291675500000 0 0 0 0 0 0 0 0 0 0 0 0 0 0 0 0
0 0 0 0 0 0 0 0 0 0 0 0 0 0 0 0 0 0 0 0 0 0 0 0 0 0 0 0 0 0 0 0 0 0 0 0
0 0 0 0 0 0 0 0 0 0 0 0 0 0 0 0 0 0 0 0 0 0 0 0 0 0 0 0 0 0 0 0 0 0 0 0
0 0 0 0 0 0 0 0 0 0 0 0 0 0 0 0 0 0 0 0 0 0 0 0 0 0 0 0 0 0 0 0 0 0 0 0
0 0 0 0 0 0 0 0 0 0 0 0 0 0 0 0 0 0 0 0 0 0 0 0 0 0 0 0 0 0 0 0 0 0 0 0
0 0 0 0 0 0 0 0 0 0 0 0 0 0 0 0 0 0 0 0 0 0 0 0 0 0 0 0 0 0 0 0
##$LEVSIGN= 3
##$MAXLEV= 32
##$METHOD= 0
##$NEGBASE= -85635942.2
##$NEGINCR= 1.3
##$POSBASE= 85635942.2
##$POSINCR= 1.3
##END=
