# Supplementary material for: Nitidane: An Irregular Prenylated Diterpene from the Cuticle of the Springtail Heteromurus nitidus
Source: J Nat Prod. 2024 Apr 26;87(5):1454–8. doi: 10.1021/acs.jnatprod.4c00258 (PMC11129290; doi:10.1021/acs.jnatprod.4c00258)
Supplement: Supplementary file 2 — np4c00258_si_002.zip [file np4c00258_si_002.zip › Nitidane (4)/COSY/pdata/2/curdat2]

##TITLE= Parameter file, TopSpin 4.3.0
##JCAMPDX= 5.0
##DATATYPE= Parameter Values
##NPOINTS= 7	$$ modification sequence number
##ORIGIN= Bruker BioSpin GmbH
##OWNER= nmrsu
$$ 2024-01-30 10:35:24.754 +0100  Anton@AK-Schulz-Anton
$$ C:/Users/Anton/Nextcloud/Analytik/NMR/mon149184_oz HEN M476/5/pdata/2/curdat2
$$ process C:\Bruker\TopSpin4.3.0\prog\mod\dataserver.exe
##$DATPATH2= <C:/Users/Anton/Nextcloud/Analytik/NMR>
##$DATPATH3= <C:/Users/moell/Nextcloud/Analytik/NMR>
##$DU2= <>
##$DU3= <>
##$EXPNO2= 1
##$EXPNO3= 1
##$NAME2= <mon149184_oz HEN M476>
##$NAME3= <mon149184_oz HEN M476>
##$PROCNO2= 1
##$PROCNO3= 1
##$TYPE= <>
##$USER2= <>
##$USER3= <>
##END=
